# Supplementary material for: Nitrogen monoxide and calix[4]pyrrolato aluminate: structural constraint enabled NO dimerization
Source: Chem Sci. 2024 Jun 17;15(28):10803–9. doi: 10.1039/d4sc02378a (PMC11253113; doi:10.1039/d4sc02378a)
Supplement: SC-015-D4SC02378A-s002 [file SC-015-D4SC02378A-s002.cif]

# Electronic Supplementary Material (ESI) for Chemical Science.
# This journal is © The Royal Society of Chemistry 2024

####################################################################### 
# 
# This file contains crystal structure data downloaded from the 
# Cambridge Structural Database (CSD) hosted by the Cambridge 
# Crystallographic Data Centre (CCDC).
# 
# Full information about CCDC data access policies and citation 
# guidelines are available at http://www.ccdc.cam.ac.uk/access/V1 
# 
# Audit and citation data items may have been added by the CCDC. 
# Please retain this information to preserve the provenance of 
# this file and to allow appropriate attribution of the data. 
# 
#######################################################################

data_mo_lms211b_a_sq
_database_code_depnum_ccdc_archive 'CCDC 2342027'
loop_
_audit_author_name
_audit_author_address
'Manuel Schmitt'
;University Heidelberg
Germany
;
_audit_update_record             
;
2024-03-21 deposited with the CCDC.	2024-06-17 downloaded from the CCDC.
;
_audit_creation_method           
;FinalCif V130 by Daniel Kratzert, Freiburg 2023, 
https://dkratzert.de/finalcif.html
;
_shelx_SHELXL_version_number     2019/3
_chemical_name_systematic        ?
_chemical_name_common            ?
_chemical_formula_sum            'C64 H78 Al N6 O3 P'
_chemical_formula_moiety         
'C36 H48 Al N6 O2, C24 H20 P, C4 H10 O [+ solvent]'
_chemical_formula_weight         1037.27
_chemical_melting_point          ?
_space_group_crystal_system      monoclinic
_space_group_IT_number           14
_space_group_name_H-M_alt        'P 21/n'
_space_group_name_Hall           '-P 2yn'
_shelx_space_group_comment       
;
The symmetry employed for this shelxl refinement is uniquely defined
by the following loop, which should always be used as a source of
symmetry information in preference to the above space-group names.
They are only intended as comments.
;

loop_
_space_group_symop_operation_xyz
'x, y, z'
'-x+1/2, y+1/2, -z+1/2'
'-x, -y, -z'
'x-1/2, -y-1/2, z-1/2'

_cell_length_a                   11.8687(17)
_cell_length_b                   27.971(4)
_cell_length_c                   21.374(3)
_cell_angle_alpha                90
_cell_angle_beta                 95.254(5)
_cell_angle_gamma                90
_cell_volume                     7066.1(18)
_cell_formula_units_Z            4
_cell_measurement_temperature    100(2)
_cell_measurement_reflns_used    9254
_cell_measurement_theta_min      2.385
_cell_measurement_theta_max      25.804
_exptl_crystal_description       palte
_exptl_crystal_colour            red
_exptl_crystal_recrystallization_method 
'Crystallization by vapor diffusion of diethyl ether into a THF solution at -40\%C.'
_exptl_crystal_density_meas      ?
_exptl_crystal_density_method    ?
_exptl_crystal_density_diffrn    0.975
_exptl_crystal_F_000             2224
_exptl_crystal_size_max          0.35
_exptl_crystal_size_mid          0.32
_exptl_crystal_size_min          0.22
_exptl_absorpt_coefficient_mu    0.093
_exptl_absorpt_correction_type   multi-scan
_exptl_absorpt_correction_T_min  0.6511
_exptl_absorpt_correction_T_max  0.7454
_exptl_absorpt_process_details   
;SADABS-2016/2 - Bruker AXS area detector scaling and absorption correction: 
Krause, L., Herbst-Irmer, R., Sheldrick G.M. & Stalke D., J. Appl. Cryst. 48 
(2015) 3-10
;
_exptl_absorpt_special_details   ?
_shelx_estimated_absorpt_T_min   ?
_shelx_estimated_absorpt_T_max   ?
_exptl_transmission_factor_min   ?
_exptl_transmission_factor_max   ?
_exptl_special_details           ?
_diffrn_ambient_temperature      100(2)
_diffrn_ambient_environment      N~2~
_diffrn_radiation_type           MoK\a
_diffrn_radiation_wavelength     0.71073
_diffrn_radiation_monochromator  'mirror optics'
_diffrn_measurement_ambient_temperature_device_make 'Oxford Cryostream 800'
_diffrn_radiation_probe          x-ray
_diffrn_source                   'microfocus sealed X-ray tube'
_diffrn_source_type              'Incoatec I\ms'
_diffrn_source_voltage           50.0
_diffrn_source_current           1.4
_diffrn_detector                 CPAD
_diffrn_detector_type            'Bruker PHOTON III'
_diffrn_detector_area_resol_mean 7.41
_diffrn_measurement_device       'three-circle diffractometer'
_diffrn_measurement_device_type  'Bruker D8 VENTURE dual wavelength Mo/Cu'
_diffrn_measurement_method       '\w and \f scans'
_diffrn_measurement_specimen_support 'MiTeGen micromount'
_diffrn_reflns_number            198888
_diffrn_reflns_av_unetI/netI     0.0421
_diffrn_reflns_av_R_equivalents  0.0923
_diffrn_reflns_theta_min         1.871
_diffrn_reflns_theta_max         26.486
_diffrn_reflns_theta_full        25.242
_diffrn_reflns_limit_h_min       -14
_diffrn_reflns_limit_h_max       14
_diffrn_reflns_limit_k_min       -34
_diffrn_reflns_limit_k_max       35
_diffrn_reflns_limit_l_min       -26
_diffrn_reflns_limit_l_max       26
_diffrn_measured_fraction_theta_max 0.995
_diffrn_measured_fraction_theta_full 0.999
_diffrn_reflns_Laue_measured_fraction_max 0.995
_diffrn_reflns_Laue_measured_fraction_full 0.999
_diffrn_reflns_point_group_measured_fraction_max 0.995
_diffrn_reflns_point_group_measured_fraction_full 0.999
_reflns_number_total             14534
_reflns_number_gt                10495
_reflns_threshold_expression     'I > 2\s(I)'
_reflns_Friedel_coverage         0.000
_reflns_Friedel_fraction_max     .
_reflns_Friedel_fraction_full    .
_reflns_special_details          
;
 Reflections were merged by SHELXL according to the crystal
 class for the calculation of statistics and refinement.
 
 Structure factors included contributions from the .fab file.
 
 _reflns_Friedel_fraction is defined as the number of unique
 Friedel pairs measured divided by the number that would be
 possible theoretically, ignoring centric projections and
 systematic absences.
;
_computing_data_collection       'Bruker BIS V6.2.14/2020-04-30'
_computing_cell_refinement       'SAINT V8.40A'
_computing_data_reduction        'SAINT V8.40A'
_computing_structure_solution    'SHELXT 2014/5 (Sheldrick, 2014)'
_computing_structure_refinement  'SHELXL-2019/2 (Sheldrick, 2019)'
_computing_molecular_graphics    ?
_computing_publication_material  ?
_refine_special_details          
;Solvent channels with highly disordered solvent molecules were accounted for 
using the PLATON SQUEEZE method. The two detected voids contained a total of 468
 electrons, corresponding to a total of 8 diethyl ether and four THF molecules 
(496 electrons).,SQUEEZE
;
_refine_ls_structure_factor_coef Fsqd
_refine_ls_matrix_type           full
_refine_ls_weighting_scheme      calc
_refine_ls_weighting_details     
'w=1/[\s^2^(Fo^2^)+(0.0633P)^2^+12.2083P] where P=(Fo^2^+2Fc^2^)/3'
_atom_sites_solution_primary     direct
_atom_sites_solution_secondary   ?
_atom_sites_solution_hydrogens   geom
_refine_ls_hydrogen_treatment    constr
_refine_ls_number_reflns         14534
_refine_ls_number_parameters     688
_refine_ls_number_restraints     900
_refine_ls_R_factor_all          0.0953
_refine_ls_R_factor_gt           0.0699
_refine_ls_wR_factor_ref         0.1949
_refine_ls_wR_factor_gt          0.1782
_refine_ls_goodness_of_fit_ref   1.040
_refine_ls_restrained_S_all      1.012
_refine_ls_shift/su_max          0.000
_refine_ls_shift/su_mean         0.000
_refine_diff_density_max         0.398
_refine_diff_density_min         -0.344
_refine_diff_density_rms         0.057
_refine_ls_extinction_method     none
_refine_ls_extinction_coef       .

loop_
_atom_type_symbol
_atom_type_description
_atom_type_scat_dispersion_real
_atom_type_scat_dispersion_imag
_atom_type_scat_source
Al Al 0.0645 0.0514 'International Tables Vol C Tables 4.2.6.8 and 6.1.1.4'
C C 0.0033 0.0016 'International Tables Vol C Tables 4.2.6.8 and 6.1.1.4'
N N 0.0061 0.0033 'International Tables Vol C Tables 4.2.6.8 and 6.1.1.4'
O O 0.0106 0.0060 'International Tables Vol C Tables 4.2.6.8 and 6.1.1.4'
P P 0.1023 0.0942 'International Tables Vol C Tables 4.2.6.8 and 6.1.1.4'
H H 0.0000 0.0000 'International Tables Vol C Tables 4.2.6.8 and 6.1.1.4'

_geom_special_details            
;
 All esds (except the esd in the dihedral angle between two l.s. planes)
 are estimated using the full covariance matrix.  The cell esds are taken
 into account individually in the estimation of esds in distances, angles
 and torsion angles; correlations between esds in cell parameters are only
 used when they are defined by crystal symmetry.  An approximate (isotropic)
 treatment of cell esds is used for estimating esds involving l.s. planes.
;

loop_
_atom_site_label
_atom_site_type_symbol
_atom_site_fract_x
_atom_site_fract_y
_atom_site_fract_z
_atom_site_U_iso_or_equiv
_atom_site_adp_type
_atom_site_occupancy
_atom_site_site_symmetry_order
_atom_site_calc_flag
_atom_site_refinement_flags_posn
_atom_site_refinement_flags_adp
_atom_site_refinement_flags_occupancy
_atom_site_disorder_assembly
_atom_site_disorder_group
Al1 Al 0.25271(7) 0.73915(3) 0.67184(4) 0.0315(2) Uani 1 1 d . . . . .
O1 O 0.29094(16) 0.69289(8) 0.61564(9) 0.0348(5) Uani 1 1 d . . . . .
O2 O 0.34948(17) 0.64276(8) 0.52230(10) 0.0379(5) Uani 1 1 d . . . . .
N1 N 0.32736(19) 0.72342(9) 0.75097(11) 0.0334(6) Uani 1 1 d . . . . .
N2 N 0.36267(19) 0.78690(9) 0.65303(11) 0.0330(5) Uani 1 1 d . . . . .
N3 N 0.15873(19) 0.76328(9) 0.59612(11) 0.0320(5) Uani 1 1 d . . . . .
N4 N 0.10834(19) 0.71919(9) 0.69996(11) 0.0337(6) Uani 1 1 d . . . . .
N5 N 0.27969(19) 0.70856(9) 0.55522(11) 0.0336(6) Uani 1 1 d . . . . .
N6 N 0.3079(2) 0.68295(10) 0.50828(11) 0.0356(6) Uani 1 1 d . . . . .
C1 C 0.3005(2) 0.68439(12) 0.78808(14) 0.0368(7) Uani 1 1 d . . . . .
C2 C 0.3779(3) 0.68176(13) 0.83955(14) 0.0415(7) Uani 1 1 d . . . . .
H2 H 0.379726 0.658292 0.871757 0.050 Uiso 1 1 calc R U . . .
C3 C 0.4546(3) 0.72014(13) 0.83629(14) 0.0439(8) Uani 1 1 d . . . . .
H3 H 0.517141 0.727233 0.865793 0.053 Uiso 1 1 calc R U . . .
C4 C 0.4217(2) 0.74528(12) 0.78246(13) 0.0367(7) Uani 1 1 d . . . . .
C5 C 0.4659(3) 0.79311(12) 0.76251(13) 0.0375(7) Uani 1 1 d . . . . .
C6 C 0.4586(2) 0.79930(12) 0.69212(13) 0.0345(7) Uani 1 1 d . . . . .
C7 C 0.5380(2) 0.81931(13) 0.65699(15) 0.0408(7) Uani 1 1 d . . . . .
H7 H 0.610442 0.830900 0.672509 0.049 Uiso 1 1 calc R U . . .
C8 C 0.4921(2) 0.81946(12) 0.59374(14) 0.0390(7) Uani 1 1 d . . . . .
H8 H 0.528316 0.830818 0.558781 0.047 Uiso 1 1 calc R U . . .
C9 C 0.3855(2) 0.80015(12) 0.59205(13) 0.0339(6) Uani 1 1 d . . . . .
C10 C 0.3020(2) 0.79699(12) 0.53340(13) 0.0343(7) Uani 1 1 d . . . . .
C11 C 0.2186(2) 0.75445(12) 0.54033(13) 0.0341(7) Uani 1 1 d . . . . .
C12 C 0.1240(2) 0.74674(12) 0.48942(14) 0.0389(7) Uani 1 1 d . . . . .
H12 H 0.132874 0.738060 0.447184 0.047 Uiso 1 1 calc R U . . .
C13 C 0.0258(3) 0.75409(13) 0.51334(15) 0.0419(8) Uani 1 1 d . . . . .
H13 H -0.047209 0.752829 0.491161 0.050 Uiso 1 1 calc R U . . .
C14 C 0.0517(2) 0.76457(12) 0.58069(14) 0.0363(7) Uani 1 1 d . . . . .
C15 C -0.0271(2) 0.77238(12) 0.63110(14) 0.0369(7) Uani 1 1 d . . . . .
C16 C -0.0020(2) 0.73257(12) 0.67918(14) 0.0357(7) Uani 1 1 d . . . . .
C17 C -0.0781(3) 0.70439(12) 0.70722(16) 0.0413(7) Uani 1 1 d . . . . .
H17 H -0.158278 0.706491 0.701218 0.050 Uiso 1 1 calc R U . . .
C18 C -0.0151(3) 0.67211(12) 0.74619(16) 0.0418(8) Uani 1 1 d . . . . .
H18 H -0.045007 0.647873 0.771063 0.050 Uiso 1 1 calc R U . . .
C19 C 0.0985(3) 0.68169(12) 0.74216(14) 0.0366(7) Uani 1 1 d . . . . .
C20 C 0.1992(3) 0.65289(12) 0.77042(14) 0.0379(7) Uani 1 1 d . . . . .
C21 C 0.5901(3) 0.79949(14) 0.79073(15) 0.0459(8) Uani 1 1 d . . . . .
H21A H 0.616730 0.831250 0.777923 0.055 Uiso 1 1 calc R U . . .
H21B H 0.590939 0.799656 0.837087 0.055 Uiso 1 1 calc R U . . .
C22 C 0.6746(3) 0.76191(15) 0.77242(16) 0.0501(9) Uani 1 1 d . . . . .
H22A H 0.673414 0.760545 0.726554 0.075 Uiso 1 1 calc R U . . .
H22B H 0.653807 0.730594 0.788422 0.075 Uiso 1 1 calc R U . . .
H22C H 0.750726 0.770492 0.790558 0.075 Uiso 1 1 calc R U . . .
C23 C 0.3929(3) 0.83296(13) 0.78969(16) 0.0478(8) Uani 1 1 d . . . . .
H23A H 0.312880 0.827332 0.774158 0.057 Uiso 1 1 calc R U . . .
H23B H 0.398847 0.829428 0.835964 0.057 Uiso 1 1 calc R U . . .
C24 C 0.4221(4) 0.88399(16) 0.7746(2) 0.0721(12) Uani 1 1 d . . . . .
H24A H 0.415755 0.888417 0.728970 0.108 Uiso 1 1 calc R U . . .
H24B H 0.499739 0.890944 0.791877 0.108 Uiso 1 1 calc R U . . .
H24C H 0.369743 0.905729 0.793302 0.108 Uiso 1 1 calc R U . . .
C25 C 0.3698(3) 0.79053(13) 0.47583(13) 0.0385(7) Uani 1 1 d . . . . .
H25A H 0.428128 0.815927 0.477392 0.046 Uiso 1 1 calc R U . . .
H25B H 0.410225 0.759591 0.480611 0.046 Uiso 1 1 calc R U . . .
C26 C 0.3069(3) 0.79146(16) 0.41101(15) 0.0540(10) Uani 1 1 d . . . . .
H26A H 0.360159 0.798277 0.379713 0.081 Uiso 1 1 calc R U . . .
H26B H 0.248675 0.816381 0.409321 0.081 Uiso 1 1 calc R U . . .
H26C H 0.271158 0.760334 0.401991 0.081 Uiso 1 1 calc R U . . .
C27 C 0.2299(3) 0.84387(12) 0.52751(15) 0.0391(7) Uani 1 1 d . . . . .
H27A H 0.170720 0.840184 0.492051 0.047 Uiso 1 1 calc R U . . .
H27B H 0.191141 0.847822 0.566283 0.047 Uiso 1 1 calc R U . . .
C28 C 0.2966(3) 0.88879(14) 0.51718(18) 0.0517(9) Uani 1 1 d . . . . .
H28A H 0.329219 0.886691 0.476787 0.078 Uiso 1 1 calc R U . . .
H28B H 0.357404 0.892215 0.551094 0.078 Uiso 1 1 calc R U . . .
H28C H 0.246264 0.916593 0.516959 0.078 Uiso 1 1 calc R U . . .
C29 C 0.2269(3) 0.61476(12) 0.72063(15) 0.0411(7) Uani 1 1 d . . . . .
H29A H 0.156917 0.596755 0.707460 0.049 Uiso 1 1 calc R U . . .
H29B H 0.250177 0.631607 0.683164 0.049 Uiso 1 1 calc R U . . .
C30 C 0.3195(3) 0.57910(14) 0.74301(18) 0.0517(9) Uani 1 1 d . . . . .
H30A H 0.341479 0.560661 0.707078 0.078 Uiso 1 1 calc R U . . .
H30B H 0.291064 0.557346 0.773867 0.078 Uiso 1 1 calc R U . . .
H30C H 0.385476 0.596437 0.762437 0.078 Uiso 1 1 calc R U . . .
C31 C 0.1657(3) 0.62536(13) 0.82888(16) 0.0453(8) Uani 1 1 d . . . . .
H31A H 0.103992 0.602953 0.814771 0.054 Uiso 1 1 calc R U . . .
H31B H 0.231474 0.605806 0.845200 0.054 Uiso 1 1 calc R U . . .
C32 C 0.1271(3) 0.65466(14) 0.88386(17) 0.0541(9) Uani 1 1 d . . . . .
H32A H 0.186421 0.677491 0.898379 0.081 Uiso 1 1 calc R U . . .
H32B H 0.112511 0.633123 0.918376 0.081 Uiso 1 1 calc R U . . .
H32C H 0.057604 0.672053 0.869883 0.081 Uiso 1 1 calc R U . . .
C33 C -0.0003(3) 0.82201(12) 0.66181(15) 0.0395(7) Uani 1 1 d . . . . .
H33A H 0.078169 0.821653 0.682068 0.047 Uiso 1 1 calc R U . . .
H33B H -0.004340 0.846678 0.628459 0.047 Uiso 1 1 calc R U . . .
C34 C -0.0801(3) 0.83582(14) 0.71047(16) 0.0473(8) Uani 1 1 d . . . . .
H34A H -0.156151 0.840993 0.689673 0.071 Uiso 1 1 calc R U . . .
H34B H -0.053169 0.865282 0.731690 0.071 Uiso 1 1 calc R U . . .
H34C H -0.082377 0.810078 0.741435 0.071 Uiso 1 1 calc R U . . .
C35 C -0.1522(2) 0.76960(14) 0.60288(16) 0.0444(8) Uani 1 1 d . . . . .
H35A H -0.163175 0.739252 0.579279 0.053 Uiso 1 1 calc R U . . .
H35B H -0.201399 0.768618 0.637827 0.053 Uiso 1 1 calc R U . . .
C36 C -0.1908(3) 0.81099(15) 0.55904(17) 0.0539(10) Uani 1 1 d . . . . .
H36A H -0.135241 0.815999 0.528479 0.081 Uiso 1 1 calc R U . . .
H36B H -0.197495 0.840171 0.583796 0.081 Uiso 1 1 calc R U . . .
H36C H -0.264463 0.803248 0.536804 0.081 Uiso 1 1 calc R U . . .
P1 P 0.30263(6) 0.38290(3) 0.50053(4) 0.03352(19) Uani 1 1 d . . . . .
C1_1 C 0.3549(2) 0.34098(11) 0.55920(13) 0.0348(7) Uani 1 1 d D U . . .
C2_1 C 0.2818(3) 0.31069(12) 0.58803(15) 0.0424(7) Uani 1 1 d D U . . .
H2_1 H 0.202801 0.311592 0.576042 0.051 Uiso 1 1 calc R U . . .
C3_1 C 0.3254(3) 0.27921(13) 0.63440(16) 0.0483(8) Uani 1 1 d D U . . .
H3_1 H 0.276150 0.258278 0.653876 0.058 Uiso 1 1 calc R U . . .
C4_1 C 0.4400(3) 0.27831(13) 0.65217(15) 0.0454(8) Uani 1 1 d D U . . .
H4_1 H 0.469277 0.257436 0.684767 0.055 Uiso 1 1 calc R U . . .
C5_1 C 0.5132(3) 0.30792(12) 0.62245(14) 0.0414(7) Uani 1 1 d D U . . .
H5_1 H 0.592292 0.306705 0.634342 0.050 Uiso 1 1 calc R U . . .
C6_1 C 0.4714(2) 0.33887(12) 0.57602(14) 0.0371(7) Uani 1 1 d D U . . .
H6_1 H 0.521455 0.358731 0.555462 0.045 Uiso 1 1 calc R U . . .
C1_2 C 0.1518(2) 0.37884(12) 0.48584(14) 0.0381(7) Uani 1 1 d D U . . .
C2_2 C 0.1025(2) 0.36392(12) 0.42760(15) 0.0401(7) Uani 1 1 d D U . . .
H2_2 H 0.148739 0.353884 0.396069 0.048 Uiso 1 1 calc R U . . .
C3_2 C -0.0146(3) 0.36370(13) 0.41557(18) 0.0481(8) Uani 1 1 d D U . . .
H3_2 H -0.048659 0.353789 0.375725 0.058 Uiso 1 1 calc R U . . .
C4_2 C -0.0809(3) 0.37797(13) 0.46191(18) 0.0501(9) Uani 1 1 d D U . . .
H4_2 H -0.160912 0.378248 0.453445 0.060 Uiso 1 1 calc R U . . .
C5_2 C -0.0327(3) 0.39194(13) 0.52078(18) 0.0503(9) Uani 1 1 d D U . . .
H5_2 H -0.079416 0.400992 0.552561 0.060 Uiso 1 1 calc R U . . .
C6_2 C 0.0836(3) 0.39260(13) 0.53281(17) 0.0453(8) Uani 1 1 d D U . . .
H6_2 H 0.117253 0.402359 0.572812 0.054 Uiso 1 1 calc R U . . .
C1_3 C 0.3655(2) 0.36942(12) 0.43003(14) 0.0355(7) Uani 1 1 d D U . . .
C2_3 C 0.3982(2) 0.32232(12) 0.41872(14) 0.0363(7) Uani 1 1 d D U . . .
H2_3 H 0.390971 0.298417 0.449669 0.044 Uiso 1 1 calc R U . . .
C3_3 C 0.4409(2) 0.31047(13) 0.36279(14) 0.0389(7) Uani 1 1 d D U . . .
H3_3 H 0.462650 0.278444 0.355317 0.047 Uiso 1 1 calc R U . . .
C4_3 C 0.4521(3) 0.34526(13) 0.31749(14) 0.0430(8) Uani 1 1 d D U . . .
H4_3 H 0.482503 0.337134 0.279301 0.052 Uiso 1 1 calc R U . . .
C5_3 C 0.4188(3) 0.39181(14) 0.32794(15) 0.0468(8) Uani 1 1 d D U . . .
H5_3 H 0.425473 0.415453 0.296579 0.056 Uiso 1 1 calc R U . . .
C6_3 C 0.3758(3) 0.40414(13) 0.38414(14) 0.0405(7) Uani 1 1 d D U . . .
H6_3 H 0.353509 0.436155 0.391226 0.049 Uiso 1 1 calc R U . . .
C1_4 C 0.3323(2) 0.44295(11) 0.52693(14) 0.0356(7) Uani 1 1 d D U . . .
C2_4 C 0.2776(3) 0.48083(12) 0.49424(15) 0.0398(7) Uani 1 1 d D U . . .
H2_4 H 0.226078 0.474512 0.458505 0.048 Uiso 1 1 calc R U . . .
C3_4 C 0.2977(3) 0.52735(12) 0.51345(15) 0.0431(7) Uani 1 1 d D U . . .
H3_4 H 0.260701 0.552918 0.490683 0.052 Uiso 1 1 calc R U . . .
C4_4 C 0.3718(3) 0.53691(13) 0.56578(17) 0.0470(8) Uani 1 1 d D U . . .
H4_4 H 0.386092 0.568972 0.578841 0.056 Uiso 1 1 calc R U . . .
C5_4 C 0.4251(3) 0.49924(13) 0.59914(17) 0.0507(9) Uani 1 1 d D U . . .
H5_4 H 0.475063 0.505780 0.635414 0.061 Uiso 1 1 calc R U . . .
C6_4 C 0.4064(3) 0.45265(13) 0.58030(16) 0.0446(8) Uani 1 1 d D U . . .
H6_4 H 0.443444 0.427211 0.603327 0.054 Uiso 1 1 calc R U . . .
O1_5 O 0.8699(2) 0.46718(11) 0.63773(13) 0.0652(7) Uani 1 1 d D U . . .
C1_5 C 0.7826(4) 0.45910(19) 0.6768(2) 0.0773(13) Uani 1 1 d D U . . .
H1A_5 H 0.734288 0.487912 0.677554 0.093 Uiso 1 1 calc R U . . .
H1B_5 H 0.815400 0.452609 0.720222 0.093 Uiso 1 1 calc R U . . .
C2_5 C 0.7129(4) 0.4175(2) 0.6528(2) 0.0808(14) Uani 1 1 d D U . . .
H2A_5 H 0.680923 0.423949 0.609700 0.121 Uiso 1 1 calc R U . . .
H2B_5 H 0.651433 0.412235 0.679649 0.121 Uiso 1 1 calc R U . . .
H2C_5 H 0.760573 0.388831 0.653171 0.121 Uiso 1 1 calc R U . . .
C3_5 C 0.9442(4) 0.50494(17) 0.6595(2) 0.0751(12) Uani 1 1 d D U . . .
H3A_5 H 0.974542 0.498770 0.703465 0.090 Uiso 1 1 calc R U . . .
H3B_5 H 0.902531 0.535635 0.658259 0.090 Uiso 1 1 calc R U . . .
C4_5 C 1.0398(4) 0.50776(17) 0.6180(3) 0.0829(14) Uani 1 1 d D U . . .
H4A_5 H 1.008964 0.511821 0.574193 0.124 Uiso 1 1 calc R U . . .
H4B_5 H 1.084342 0.478234 0.622032 0.124 Uiso 1 1 calc R U . . .
H4C_5 H 1.088393 0.535055 0.630695 0.124 Uiso 1 1 calc R U . . .

loop_
_atom_site_aniso_label
_atom_site_aniso_U_11
_atom_site_aniso_U_22
_atom_site_aniso_U_33
_atom_site_aniso_U_23
_atom_site_aniso_U_13
_atom_site_aniso_U_12
Al1 0.0217(4) 0.0487(5) 0.0247(4) -0.0029(4) 0.0057(3) -0.0013(4)
O1 0.0301(10) 0.0520(13) 0.0228(9) -0.0007(9) 0.0059(8) -0.0009(9)
O2 0.0284(10) 0.0488(14) 0.0374(11) -0.0066(10) 0.0082(9) -0.0006(9)
N1 0.0246(11) 0.0514(16) 0.0251(12) -0.0016(11) 0.0072(10) 0.0009(11)
N2 0.0249(12) 0.0479(15) 0.0261(12) -0.0012(10) 0.0021(10) 0.0000(10)
N3 0.0219(11) 0.0476(15) 0.0269(12) -0.0037(11) 0.0043(9) -0.0013(10)
N4 0.0248(12) 0.0480(15) 0.0290(12) -0.0037(11) 0.0068(10) -0.0012(10)
N5 0.0245(12) 0.0507(16) 0.0263(12) -0.0027(11) 0.0070(10) -0.0021(11)
N6 0.0267(12) 0.0522(17) 0.0290(12) -0.0076(11) 0.0079(10) -0.0043(11)
C1 0.0312(15) 0.0508(19) 0.0301(15) 0.0011(13) 0.0119(12) 0.0032(13)
C2 0.0388(17) 0.057(2) 0.0293(15) 0.0079(14) 0.0081(13) 0.0041(15)
C3 0.0363(17) 0.069(2) 0.0260(15) -0.0031(15) 0.0012(13) -0.0011(16)
C4 0.0280(14) 0.057(2) 0.0253(14) -0.0042(13) 0.0034(12) -0.0007(13)
C5 0.0334(15) 0.054(2) 0.0249(14) -0.0053(13) 0.0028(12) -0.0041(14)
C6 0.0224(13) 0.0533(19) 0.0279(14) -0.0028(13) 0.0033(11) -0.0021(12)
C7 0.0230(14) 0.061(2) 0.0385(17) 0.0013(15) 0.0012(12) -0.0081(14)
C8 0.0279(15) 0.059(2) 0.0312(15) 0.0053(14) 0.0061(12) -0.0052(14)
C9 0.0275(14) 0.0484(18) 0.0261(14) -0.0007(12) 0.0045(11) -0.0006(13)
C10 0.0254(14) 0.0493(18) 0.0284(14) 0.0013(13) 0.0036(11) -0.0024(12)
C11 0.0233(13) 0.0539(19) 0.0258(14) -0.0017(13) 0.0055(11) 0.0016(13)
C12 0.0289(15) 0.056(2) 0.0314(15) -0.0058(14) 0.0012(12) -0.0019(14)
C13 0.0249(14) 0.063(2) 0.0370(17) -0.0053(15) 0.0014(13) -0.0009(14)
C14 0.0270(14) 0.0479(19) 0.0341(15) -0.0032(13) 0.0034(12) -0.0020(13)
C15 0.0215(13) 0.054(2) 0.0356(16) -0.0011(14) 0.0066(12) 0.0001(13)
C16 0.0235(13) 0.0520(19) 0.0324(15) -0.0069(13) 0.0064(12) -0.0007(13)
C17 0.0272(15) 0.0485(19) 0.0505(19) -0.0048(15) 0.0153(14) -0.0031(13)
C18 0.0324(16) 0.051(2) 0.0452(18) -0.0003(15) 0.0186(14) -0.0023(14)
C19 0.0327(15) 0.0454(18) 0.0335(15) -0.0035(13) 0.0126(13) -0.0016(13)
C20 0.0313(15) 0.0470(19) 0.0374(16) -0.0001(14) 0.0146(13) 0.0019(13)
C21 0.0435(18) 0.066(2) 0.0270(15) -0.0005(15) -0.0031(13) -0.0154(16)
C22 0.0288(16) 0.083(3) 0.0365(17) 0.0059(17) -0.0061(13) -0.0069(16)
C23 0.050(2) 0.058(2) 0.0376(17) -0.0070(15) 0.0123(15) -0.0012(16)
C24 0.092(3) 0.061(3) 0.067(3) -0.007(2) 0.031(2) 0.004(2)
C25 0.0296(15) 0.056(2) 0.0301(15) -0.0010(14) 0.0053(12) -0.0021(14)
C26 0.0393(18) 0.094(3) 0.0289(16) -0.0019(17) 0.0057(14) -0.0016(18)
C27 0.0317(15) 0.052(2) 0.0332(16) 0.0022(14) 0.0021(13) -0.0003(14)
C28 0.0428(19) 0.056(2) 0.056(2) 0.0078(17) 0.0042(16) 0.0011(16)
C29 0.0375(17) 0.0479(19) 0.0398(17) -0.0017(14) 0.0130(14) 0.0000(14)
C30 0.051(2) 0.054(2) 0.053(2) 0.0031(17) 0.0207(17) 0.0088(17)
C31 0.0383(17) 0.054(2) 0.0464(19) 0.0079(16) 0.0203(15) 0.0056(15)
C32 0.057(2) 0.066(2) 0.0434(19) 0.0120(17) 0.0263(17) 0.0080(18)
C33 0.0281(15) 0.0502(19) 0.0412(17) -0.0011(14) 0.0087(13) 0.0005(13)
C34 0.0369(17) 0.060(2) 0.0469(19) -0.0024(16) 0.0152(15) 0.0045(15)
C35 0.0198(14) 0.071(2) 0.0433(18) -0.0050(16) 0.0078(13) -0.0018(14)
C36 0.0246(15) 0.087(3) 0.050(2) 0.0033(19) 0.0022(14) 0.0070(16)
P1 0.0211(3) 0.0483(5) 0.0319(4) -0.0020(3) 0.0070(3) -0.0013(3)
C1_1 0.0311(14) 0.0451(18) 0.0296(14) -0.0025(12) 0.0104(12) -0.0006(13)
C2_1 0.0356(16) 0.054(2) 0.0393(17) -0.0010(14) 0.0124(13) -0.0036(14)
C3_1 0.0535(19) 0.053(2) 0.0410(18) 0.0052(15) 0.0197(15) -0.0053(16)
C4_1 0.0533(19) 0.055(2) 0.0301(16) 0.0051(14) 0.0141(14) 0.0024(16)
C5_1 0.0404(17) 0.051(2) 0.0336(16) 0.0016(14) 0.0097(13) 0.0061(14)
C6_1 0.0298(14) 0.0506(19) 0.0324(15) 0.0020(13) 0.0108(12) 0.0018(13)
C1_2 0.0229(13) 0.0496(19) 0.0428(17) -0.0025(14) 0.0091(12) -0.0015(13)
C2_2 0.0239(14) 0.0504(19) 0.0465(18) -0.0085(15) 0.0049(13) -0.0024(13)
C3_2 0.0249(15) 0.053(2) 0.066(2) -0.0123(17) 0.0010(15) -0.0017(14)
C4_2 0.0215(14) 0.056(2) 0.074(2) -0.0074(18) 0.0075(15) -0.0038(14)
C5_2 0.0291(16) 0.061(2) 0.063(2) -0.0034(18) 0.0189(15) 0.0028(15)
C6_2 0.0287(15) 0.059(2) 0.0501(19) -0.0037(16) 0.0143(14) 0.0020(14)
C1_3 0.0185(13) 0.0554(19) 0.0326(15) -0.0025(13) 0.0026(11) -0.0023(12)
C2_3 0.0222(13) 0.0552(19) 0.0314(15) -0.0013(13) 0.0014(11) -0.0013(13)
C3_3 0.0244(14) 0.060(2) 0.0324(15) -0.0076(14) 0.0008(12) 0.0035(13)
C4_3 0.0313(15) 0.069(2) 0.0285(15) -0.0051(14) 0.0045(12) 0.0019(15)
C5_3 0.0422(18) 0.068(2) 0.0314(16) 0.0056(15) 0.0086(14) -0.0004(16)
C6_3 0.0319(15) 0.054(2) 0.0366(16) -0.0019(14) 0.0077(13) -0.0003(14)
C1_4 0.0244(13) 0.0465(18) 0.0365(15) -0.0017(13) 0.0060(12) -0.0013(12)
C2_4 0.0300(15) 0.0491(19) 0.0404(17) -0.0012(14) 0.0047(13) 0.0020(13)
C3_4 0.0343(16) 0.0519(19) 0.0437(18) -0.0002(15) 0.0064(14) 0.0033(14)
C4_4 0.0385(17) 0.047(2) 0.055(2) -0.0047(16) 0.0014(15) 0.0001(14)
C5_4 0.0402(18) 0.055(2) 0.054(2) -0.0069(16) -0.0119(16) 0.0013(15)
C6_4 0.0329(16) 0.0497(19) 0.0506(19) -0.0044(15) -0.0001(14) 0.0024(14)
O1_5 0.0502(15) 0.082(2) 0.0632(17) -0.0071(15) 0.0045(13) 0.0041(14)
C1_5 0.065(3) 0.107(4) 0.062(3) 0.010(2) 0.016(2) 0.026(2)
C2_5 0.043(2) 0.137(4) 0.062(3) 0.019(3) 0.003(2) -0.004(2)
C3_5 0.085(3) 0.069(3) 0.069(3) -0.012(2) -0.013(2) 0.008(2)
C4_5 0.069(3) 0.061(3) 0.117(4) -0.010(3) 0.005(3) -0.003(2)

loop_
_geom_bond_atom_site_label_1
_geom_bond_atom_site_label_2
_geom_bond_distance
_geom_bond_site_symmetry_2
_geom_bond_publ_flag
Al1 O1 1.850(2) . ?
Al1 N1 1.888(3) . ?
Al1 N2 1.935(3) . ?
Al1 N4 1.949(2) . ?
Al1 N3 1.997(3) . ?
O1 N5 1.359(3) . ?
O2 N6 1.253(3) . ?
N1 C4 1.394(4) . ?
N1 C1 1.403(4) . ?
N2 C6 1.393(4) . ?
N2 C9 1.405(4) . ?
N3 C14 1.283(4) . ?
N3 C11 1.464(3) . ?
N4 C16 1.394(4) . ?
N4 C19 1.395(4) . ?
N5 N6 1.301(3) . ?
N5 C11 1.494(4) . ?
C1 C2 1.369(4) . ?
C1 C20 1.510(4) . ?
C2 C3 1.413(5) . ?
C2 H2 0.9500 . ?
C3 C4 1.374(4) . ?
C3 H3 0.9500 . ?
C4 C5 1.512(5) . ?
C5 C6 1.509(4) . ?
C5 C21 1.551(4) . ?
C5 C23 1.556(5) . ?
C6 C7 1.376(4) . ?
C7 C8 1.410(4) . ?
C7 H7 0.9500 . ?
C8 C9 1.374(4) . ?
C8 H8 0.9500 . ?
C9 C10 1.528(4) . ?
C10 C25 1.542(4) . ?
C10 C11 1.563(4) . ?
C10 C27 1.564(4) . ?
C11 C12 1.506(4) . ?
C12 C13 1.330(4) . ?
C12 H12 0.9500 . ?
C13 C14 1.474(4) . ?
C13 H13 0.9500 . ?
C14 C15 1.506(4) . ?
C15 C16 1.526(5) . ?
C15 C35 1.552(4) . ?
C15 C33 1.556(5) . ?
C16 C17 1.377(4) . ?
C17 C18 1.398(5) . ?
C17 H17 0.9500 . ?
C18 C19 1.386(4) . ?
C18 H18 0.9500 . ?
C19 C20 1.520(4) . ?
C20 C31 1.550(4) . ?
C20 C29 1.563(4) . ?
C21 C22 1.529(5) . ?
C21 H21A 0.9900 . ?
C21 H21B 0.9900 . ?
C22 H22A 0.9800 . ?
C22 H22B 0.9800 . ?
C22 H22C 0.9800 . ?
C23 C24 1.510(6) . ?
C23 H23A 0.9900 . ?
C23 H23B 0.9900 . ?
C24 H24A 0.9800 . ?
C24 H24B 0.9800 . ?
C24 H24C 0.9800 . ?
C25 C26 1.513(4) . ?
C25 H25A 0.9900 . ?
C25 H25B 0.9900 . ?
C26 H26A 0.9800 . ?
C26 H26B 0.9800 . ?
C26 H26C 0.9800 . ?
C27 C28 1.512(5) . ?
C27 H27A 0.9900 . ?
C27 H27B 0.9900 . ?
C28 H28A 0.9800 . ?
C28 H28B 0.9800 . ?
C28 H28C 0.9800 . ?
C29 C30 1.529(5) . ?
C29 H29A 0.9900 . ?
C29 H29B 0.9900 . ?
C30 H30A 0.9800 . ?
C30 H30B 0.9800 . ?
C30 H30C 0.9800 . ?
C31 C32 1.537(5) . ?
C31 H31A 0.9900 . ?
C31 H31B 0.9900 . ?
C32 H32A 0.9800 . ?
C32 H32B 0.9800 . ?
C32 H32C 0.9800 . ?
C33 C34 1.520(4) . ?
C33 H33A 0.9900 . ?
C33 H33B 0.9900 . ?
C34 H34A 0.9800 . ?
C34 H34B 0.9800 . ?
C34 H34C 0.9800 . ?
C35 C36 1.533(5) . ?
C35 H35A 0.9900 . ?
C35 H35B 0.9900 . ?
C36 H36A 0.9800 . ?
C36 H36B 0.9800 . ?
C36 H36C 0.9800 . ?
P1 C1_3 1.782(3) . ?
P1 C1_1 1.786(3) . ?
P1 C1_2 1.792(3) . ?
P1 C1_4 1.796(3) . ?
C1_1 C2_1 1.395(4) . ?
C1_1 C6_1 1.398(4) . ?
C2_1 C3_1 1.390(5) . ?
C2_1 H2_1 0.9500 . ?
C3_1 C4_1 1.379(5) . ?
C3_1 H3_1 0.9500 . ?
C4_1 C5_1 1.395(4) . ?
C4_1 H4_1 0.9500 . ?
C5_1 C6_1 1.375(4) . ?
C5_1 H5_1 0.9500 . ?
C6_1 H6_1 0.9500 . ?
C1_2 C2_2 1.390(4) . ?
C1_2 C6_2 1.400(4) . ?
C2_2 C3_2 1.389(4) . ?
C2_2 H2_2 0.9500 . ?
C3_2 C4_2 1.380(5) . ?
C3_2 H3_2 0.9500 . ?
C4_2 C5_2 1.390(5) . ?
C4_2 H4_2 0.9500 . ?
C5_2 C6_2 1.381(4) . ?
C5_2 H5_2 0.9500 . ?
C6_2 H6_2 0.9500 . ?
C1_3 C6_3 1.394(4) . ?
C1_3 C2_3 1.401(4) . ?
C2_3 C3_3 1.381(4) . ?
C2_3 H2_3 0.9500 . ?
C3_3 C4_3 1.388(4) . ?
C3_3 H3_3 0.9500 . ?
C4_3 C5_3 1.385(5) . ?
C4_3 H4_3 0.9500 . ?
C5_3 C6_3 1.391(4) . ?
C5_3 H5_3 0.9500 . ?
C6_3 H6_3 0.9500 . ?
C1_4 C2_4 1.396(4) . ?
C1_4 C6_4 1.402(4) . ?
C2_4 C3_4 1.379(4) . ?
C2_4 H2_4 0.9500 . ?
C3_4 C4_4 1.384(5) . ?
C3_4 H3_4 0.9500 . ?
C4_4 C5_4 1.392(5) . ?
C4_4 H4_4 0.9500 . ?
C5_4 C6_4 1.376(5) . ?
C5_4 H5_4 0.9500 . ?
C6_4 H6_4 0.9500 . ?
O1_5 C1_5 1.407(5) . ?
O1_5 C3_5 1.427(5) . ?
C1_5 C2_5 1.492(7) . ?
C1_5 H1A_5 0.9900 . ?
C1_5 H1B_5 0.9900 . ?
C2_5 H2A_5 0.9800 . ?
C2_5 H2B_5 0.9800 . ?
C2_5 H2C_5 0.9800 . ?
C3_5 C4_5 1.505(6) . ?
C3_5 H3A_5 0.9900 . ?
C3_5 H3B_5 0.9900 . ?
C4_5 H4A_5 0.9800 . ?
C4_5 H4B_5 0.9800 . ?
C4_5 H4C_5 0.9800 . ?

loop_
_geom_angle_atom_site_label_1
_geom_angle_atom_site_label_2
_geom_angle_atom_site_label_3
_geom_angle
_geom_angle_site_symmetry_1
_geom_angle_site_symmetry_3
_geom_angle_publ_flag
O1 Al1 N1 107.21(11) . . ?
O1 Al1 N2 97.91(10) . . ?
N1 Al1 N2 94.41(11) . . ?
O1 Al1 N4 105.96(11) . . ?
N1 Al1 N4 90.61(11) . . ?
N2 Al1 N4 152.94(12) . . ?
O1 Al1 N3 82.08(10) . . ?
N1 Al1 N3 170.45(11) . . ?
N2 Al1 N3 86.31(10) . . ?
N4 Al1 N3 84.56(10) . . ?
N5 O1 Al1 112.52(17) . . ?
C4 N1 C1 106.4(2) . . ?
C4 N1 Al1 128.4(2) . . ?
C1 N1 Al1 125.1(2) . . ?
C6 N2 C9 105.9(2) . . ?
C6 N2 Al1 125.2(2) . . ?
C9 N2 Al1 124.5(2) . . ?
C14 N3 C11 109.8(2) . . ?
C14 N3 Al1 133.2(2) . . ?
C11 N3 Al1 109.04(17) . . ?
C16 N4 C19 106.0(2) . . ?
C16 N4 Al1 130.6(2) . . ?
C19 N4 Al1 122.9(2) . . ?
N6 N5 O1 123.1(3) . . ?
N6 N5 C11 117.6(2) . . ?
O1 N5 C11 118.9(2) . . ?
O2 N6 N5 115.7(2) . . ?
C2 C1 N1 109.0(3) . . ?
C2 C1 C20 129.0(3) . . ?
N1 C1 C20 122.0(3) . . ?
C1 C2 C3 107.9(3) . . ?
C1 C2 H2 126.1 . . ?
C3 C2 H2 126.1 . . ?
C4 C3 C2 107.2(3) . . ?
C4 C3 H3 126.4 . . ?
C2 C3 H3 126.4 . . ?
C3 C4 N1 109.5(3) . . ?
C3 C4 C5 127.6(3) . . ?
N1 C4 C5 122.4(3) . . ?
C6 C5 C4 113.1(3) . . ?
C6 C5 C21 109.9(2) . . ?
C4 C5 C21 109.5(3) . . ?
C6 C5 C23 107.9(3) . . ?
C4 C5 C23 108.0(2) . . ?
C21 C5 C23 108.3(3) . . ?
C7 C6 N2 109.7(3) . . ?
C7 C6 C5 127.7(3) . . ?
N2 C6 C5 122.6(2) . . ?
C6 C7 C8 107.5(3) . . ?
C6 C7 H7 126.2 . . ?
C8 C7 H7 126.2 . . ?
C9 C8 C7 107.3(3) . . ?
C9 C8 H8 126.3 . . ?
C7 C8 H8 126.3 . . ?
C8 C9 N2 109.6(3) . . ?
C8 C9 C10 124.9(3) . . ?
N2 C9 C10 125.5(2) . . ?
C9 C10 C25 108.3(2) . . ?
C9 C10 C11 109.6(2) . . ?
C25 C10 C11 111.6(3) . . ?
C9 C10 C27 109.1(3) . . ?
C25 C10 C27 110.9(2) . . ?
C11 C10 C27 107.4(2) . . ?
N3 C11 N5 103.5(2) . . ?
N3 C11 C12 103.1(2) . . ?
N5 C11 C12 110.3(3) . . ?
N3 C11 C10 107.9(2) . . ?
N5 C11 C10 112.1(2) . . ?
C12 C11 C10 118.5(3) . . ?
C13 C12 C11 108.8(3) . . ?
C13 C12 H12 125.6 . . ?
C11 C12 H12 125.6 . . ?
C12 C13 C14 107.2(3) . . ?
C12 C13 H13 126.4 . . ?
C14 C13 H13 126.4 . . ?
N3 C14 C13 111.0(3) . . ?
N3 C14 C15 119.0(3) . . ?
C13 C14 C15 129.8(3) . . ?
C14 C15 C16 106.3(2) . . ?
C14 C15 C35 110.4(3) . . ?
C16 C15 C35 110.2(3) . . ?
C14 C15 C33 108.3(2) . . ?
C16 C15 C33 110.3(3) . . ?
C35 C15 C33 111.1(3) . . ?
C17 C16 N4 110.0(3) . . ?
C17 C16 C15 128.0(3) . . ?
N4 C16 C15 122.0(2) . . ?
C16 C17 C18 107.0(3) . . ?
C16 C17 H17 126.5 . . ?
C18 C17 H17 126.5 . . ?
C19 C18 C17 108.0(3) . . ?
C19 C18 H18 126.0 . . ?
C17 C18 H18 126.0 . . ?
C18 C19 N4 109.0(3) . . ?
C18 C19 C20 127.4(3) . . ?
N4 C19 C20 123.1(2) . . ?
C1 C20 C19 111.7(3) . . ?
C1 C20 C31 110.2(3) . . ?
C19 C20 C31 109.5(2) . . ?
C1 C20 C29 110.9(2) . . ?
C19 C20 C29 107.3(3) . . ?
C31 C20 C29 107.2(3) . . ?
C22 C21 C5 116.4(3) . . ?
C22 C21 H21A 108.2 . . ?
C5 C21 H21A 108.2 . . ?
C22 C21 H21B 108.2 . . ?
C5 C21 H21B 108.2 . . ?
H21A C21 H21B 107.4 . . ?
C21 C22 H22A 109.5 . . ?
C21 C22 H22B 109.5 . . ?
H22A C22 H22B 109.5 . . ?
C21 C22 H22C 109.5 . . ?
H22A C22 H22C 109.5 . . ?
H22B C22 H22C 109.5 . . ?
C24 C23 C5 116.8(3) . . ?
C24 C23 H23A 108.1 . . ?
C5 C23 H23A 108.1 . . ?
C24 C23 H23B 108.1 . . ?
C5 C23 H23B 108.1 . . ?
H23A C23 H23B 107.3 . . ?
C23 C24 H24A 109.5 . . ?
C23 C24 H24B 109.5 . . ?
H24A C24 H24B 109.5 . . ?
C23 C24 H24C 109.5 . . ?
H24A C24 H24C 109.5 . . ?
H24B C24 H24C 109.5 . . ?
C26 C25 C10 118.6(3) . . ?
C26 C25 H25A 107.7 . . ?
C10 C25 H25A 107.7 . . ?
C26 C25 H25B 107.7 . . ?
C10 C25 H25B 107.7 . . ?
H25A C25 H25B 107.1 . . ?
C25 C26 H26A 109.5 . . ?
C25 C26 H26B 109.5 . . ?
H26A C26 H26B 109.5 . . ?
C25 C26 H26C 109.5 . . ?
H26A C26 H26C 109.5 . . ?
H26B C26 H26C 109.5 . . ?
C28 C27 C10 114.7(3) . . ?
C28 C27 H27A 108.6 . . ?
C10 C27 H27A 108.6 . . ?
C28 C27 H27B 108.6 . . ?
C10 C27 H27B 108.6 . . ?
H27A C27 H27B 107.6 . . ?
C27 C28 H28A 109.5 . . ?
C27 C28 H28B 109.5 . . ?
H28A C28 H28B 109.5 . . ?
C27 C28 H28C 109.5 . . ?
H28A C28 H28C 109.5 . . ?
H28B C28 H28C 109.5 . . ?
C30 C29 C20 115.0(3) . . ?
C30 C29 H29A 108.5 . . ?
C20 C29 H29A 108.5 . . ?
C30 C29 H29B 108.5 . . ?
C20 C29 H29B 108.5 . . ?
H29A C29 H29B 107.5 . . ?
C29 C30 H30A 109.5 . . ?
C29 C30 H30B 109.5 . . ?
H30A C30 H30B 109.5 . . ?
C29 C30 H30C 109.5 . . ?
H30A C30 H30C 109.5 . . ?
H30B C30 H30C 109.5 . . ?
C32 C31 C20 117.9(3) . . ?
C32 C31 H31A 107.8 . . ?
C20 C31 H31A 107.8 . . ?
C32 C31 H31B 107.8 . . ?
C20 C31 H31B 107.8 . . ?
H31A C31 H31B 107.2 . . ?
C31 C32 H32A 109.5 . . ?
C31 C32 H32B 109.5 . . ?
H32A C32 H32B 109.5 . . ?
C31 C32 H32C 109.5 . . ?
H32A C32 H32C 109.5 . . ?
H32B C32 H32C 109.5 . . ?
C34 C33 C15 113.5(3) . . ?
C34 C33 H33A 108.9 . . ?
C15 C33 H33A 108.9 . . ?
C34 C33 H33B 108.9 . . ?
C15 C33 H33B 108.9 . . ?
H33A C33 H33B 107.7 . . ?
C33 C34 H34A 109.5 . . ?
C33 C34 H34B 109.5 . . ?
H34A C34 H34B 109.5 . . ?
C33 C34 H34C 109.5 . . ?
H34A C34 H34C 109.5 . . ?
H34B C34 H34C 109.5 . . ?
C36 C35 C15 114.9(3) . . ?
C36 C35 H35A 108.5 . . ?
C15 C35 H35A 108.5 . . ?
C36 C35 H35B 108.5 . . ?
C15 C35 H35B 108.5 . . ?
H35A C35 H35B 107.5 . . ?
C35 C36 H36A 109.5 . . ?
C35 C36 H36B 109.5 . . ?
H36A C36 H36B 109.5 . . ?
C35 C36 H36C 109.5 . . ?
H36A C36 H36C 109.5 . . ?
H36B C36 H36C 109.5 . . ?
C1_3 P1 C1_1 108.02(14) . . ?
C1_3 P1 C1_2 109.09(14) . . ?
C1_1 P1 C1_2 111.01(14) . . ?
C1_3 P1 C1_4 112.23(14) . . ?
C1_1 P1 C1_4 110.36(14) . . ?
C1_2 P1 C1_4 106.14(14) . . ?
C2_1 C1_1 C6_1 120.1(3) . . ?
C2_1 C1_1 P1 121.2(2) . . ?
C6_1 C1_1 P1 118.7(2) . . ?
C3_1 C2_1 C1_1 119.6(3) . . ?
C3_1 C2_1 H2_1 120.2 . . ?
C1_1 C2_1 H2_1 120.2 . . ?
C4_1 C3_1 C2_1 120.1(3) . . ?
C4_1 C3_1 H3_1 120.0 . . ?
C2_1 C3_1 H3_1 120.0 . . ?
C3_1 C4_1 C5_1 120.2(3) . . ?
C3_1 C4_1 H4_1 119.9 . . ?
C5_1 C4_1 H4_1 119.9 . . ?
C6_1 C5_1 C4_1 120.3(3) . . ?
C6_1 C5_1 H5_1 119.9 . . ?
C4_1 C5_1 H5_1 119.9 . . ?
C5_1 C6_1 C1_1 119.7(3) . . ?
C5_1 C6_1 H6_1 120.1 . . ?
C1_1 C6_1 H6_1 120.1 . . ?
C2_2 C1_2 C6_2 120.1(3) . . ?
C2_2 C1_2 P1 120.5(2) . . ?
C6_2 C1_2 P1 119.4(2) . . ?
C3_2 C2_2 C1_2 119.9(3) . . ?
C3_2 C2_2 H2_2 120.0 . . ?
C1_2 C2_2 H2_2 120.0 . . ?
C4_2 C3_2 C2_2 119.5(3) . . ?
C4_2 C3_2 H3_2 120.2 . . ?
C2_2 C3_2 H3_2 120.2 . . ?
C3_2 C4_2 C5_2 121.1(3) . . ?
C3_2 C4_2 H4_2 119.5 . . ?
C5_2 C4_2 H4_2 119.5 . . ?
C6_2 C5_2 C4_2 119.6(3) . . ?
C6_2 C5_2 H5_2 120.2 . . ?
C4_2 C5_2 H5_2 120.2 . . ?
C5_2 C6_2 C1_2 119.8(3) . . ?
C5_2 C6_2 H6_2 120.1 . . ?
C1_2 C6_2 H6_2 120.1 . . ?
C6_3 C1_3 C2_3 119.4(3) . . ?
C6_3 C1_3 P1 121.2(2) . . ?
C2_3 C1_3 P1 119.3(2) . . ?
C3_3 C2_3 C1_3 120.3(3) . . ?
C3_3 C2_3 H2_3 119.8 . . ?
C1_3 C2_3 H2_3 119.8 . . ?
C2_3 C3_3 C4_3 120.1(3) . . ?
C2_3 C3_3 H3_3 119.9 . . ?
C4_3 C3_3 H3_3 119.9 . . ?
C5_3 C4_3 C3_3 120.0(3) . . ?
C5_3 C4_3 H4_3 120.0 . . ?
C3_3 C4_3 H4_3 120.0 . . ?
C4_3 C5_3 C6_3 120.3(3) . . ?
C4_3 C5_3 H5_3 119.8 . . ?
C6_3 C5_3 H5_3 119.8 . . ?
C5_3 C6_3 C1_3 119.9(3) . . ?
C5_3 C6_3 H6_3 120.1 . . ?
C1_3 C6_3 H6_3 120.1 . . ?
C2_4 C1_4 C6_4 119.3(3) . . ?
C2_4 C1_4 P1 118.9(2) . . ?
C6_4 C1_4 P1 121.8(2) . . ?
C3_4 C2_4 C1_4 120.5(3) . . ?
C3_4 C2_4 H2_4 119.8 . . ?
C1_4 C2_4 H2_4 119.8 . . ?
C2_4 C3_4 C4_4 120.2(3) . . ?
C2_4 C3_4 H3_4 119.9 . . ?
C4_4 C3_4 H3_4 119.9 . . ?
C3_4 C4_4 C5_4 119.5(3) . . ?
C3_4 C4_4 H4_4 120.2 . . ?
C5_4 C4_4 H4_4 120.2 . . ?
C6_4 C5_4 C4_4 120.9(3) . . ?
C6_4 C5_4 H5_4 119.5 . . ?
C4_4 C5_4 H5_4 119.5 . . ?
C5_4 C6_4 C1_4 119.6(3) . . ?
C5_4 C6_4 H6_4 120.2 . . ?
C1_4 C6_4 H6_4 120.2 . . ?
C1_5 O1_5 C3_5 113.1(4) . . ?
O1_5 C1_5 C2_5 109.6(4) . . ?
O1_5 C1_5 H1A_5 109.7 . . ?
C2_5 C1_5 H1A_5 109.7 . . ?
O1_5 C1_5 H1B_5 109.7 . . ?
C2_5 C1_5 H1B_5 109.7 . . ?
H1A_5 C1_5 H1B_5 108.2 . . ?
C1_5 C2_5 H2A_5 109.5 . . ?
C1_5 C2_5 H2B_5 109.5 . . ?
H2A_5 C2_5 H2B_5 109.5 . . ?
C1_5 C2_5 H2C_5 109.5 . . ?
H2A_5 C2_5 H2C_5 109.5 . . ?
H2B_5 C2_5 H2C_5 109.5 . . ?
O1_5 C3_5 C4_5 108.9(4) . . ?
O1_5 C3_5 H3A_5 109.9 . . ?
C4_5 C3_5 H3A_5 109.9 . . ?
O1_5 C3_5 H3B_5 109.9 . . ?
C4_5 C3_5 H3B_5 109.9 . . ?
H3A_5 C3_5 H3B_5 108.3 . . ?
C3_5 C4_5 H4A_5 109.5 . . ?
C3_5 C4_5 H4B_5 109.5 . . ?
H4A_5 C4_5 H4B_5 109.5 . . ?
C3_5 C4_5 H4C_5 109.5 . . ?
H4A_5 C4_5 H4C_5 109.5 . . ?
H4B_5 C4_5 H4C_5 109.5 . . ?

loop_
_geom_torsion_atom_site_label_1
_geom_torsion_atom_site_label_2
_geom_torsion_atom_site_label_3
_geom_torsion_atom_site_label_4
_geom_torsion
_geom_torsion_site_symmetry_1
_geom_torsion_site_symmetry_2
_geom_torsion_site_symmetry_3
_geom_torsion_site_symmetry_4
_geom_torsion_publ_flag
N1 Al1 O1 N5 -156.72(17) . . . . ?
N2 Al1 O1 N5 -59.58(18) . . . . ?
N4 Al1 O1 N5 107.53(18) . . . . ?
N3 Al1 O1 N5 25.55(17) . . . . ?
O1 Al1 N1 C4 105.7(3) . . . . ?
N2 Al1 N1 C4 6.0(3) . . . . ?
N4 Al1 N1 C4 -147.4(3) . . . . ?
O1 Al1 N1 C1 -70.1(2) . . . . ?
N2 Al1 N1 C1 -169.8(2) . . . . ?
N4 Al1 N1 C1 36.8(2) . . . . ?
Al1 O1 N5 N6 176.1(2) . . . . ?
Al1 O1 N5 C11 -12.2(3) . . . . ?
O1 N5 N6 O2 -1.8(4) . . . . ?
C11 N5 N6 O2 -173.7(2) . . . . ?
C4 N1 C1 C2 -1.7(3) . . . . ?
Al1 N1 C1 C2 174.9(2) . . . . ?
C4 N1 C1 C20 177.5(3) . . . . ?
Al1 N1 C1 C20 -5.9(4) . . . . ?
N1 C1 C2 C3 1.1(3) . . . . ?
C20 C1 C2 C3 -178.0(3) . . . . ?
C1 C2 C3 C4 -0.1(4) . . . . ?
C2 C3 C4 N1 -1.0(4) . . . . ?
C2 C3 C4 C5 170.6(3) . . . . ?
C1 N1 C4 C3 1.6(3) . . . . ?
Al1 N1 C4 C3 -174.8(2) . . . . ?
C1 N1 C4 C5 -170.5(3) . . . . ?
Al1 N1 C4 C5 13.1(4) . . . . ?
C3 C4 C5 C6 151.4(3) . . . . ?
N1 C4 C5 C6 -38.0(4) . . . . ?
C3 C4 C5 C21 28.5(4) . . . . ?
N1 C4 C5 C21 -161.0(3) . . . . ?
C3 C4 C5 C23 -89.3(4) . . . . ?
N1 C4 C5 C23 81.3(3) . . . . ?
C9 N2 C6 C7 -0.2(4) . . . . ?
Al1 N2 C6 C7 157.0(2) . . . . ?
C9 N2 C6 C5 176.9(3) . . . . ?
Al1 N2 C6 C5 -25.9(4) . . . . ?
C4 C5 C6 C7 -138.6(3) . . . . ?
C21 C5 C6 C7 -15.8(5) . . . . ?
C23 C5 C6 C7 102.0(4) . . . . ?
C4 C5 C6 N2 45.0(4) . . . . ?
C21 C5 C6 N2 167.7(3) . . . . ?
C23 C5 C6 N2 -74.4(4) . . . . ?
N2 C6 C7 C8 -0.4(4) . . . . ?
C5 C6 C7 C8 -177.2(3) . . . . ?
C6 C7 C8 C9 0.8(4) . . . . ?
C7 C8 C9 N2 -0.9(4) . . . . ?
C7 C8 C9 C10 175.1(3) . . . . ?
C6 N2 C9 C8 0.7(3) . . . . ?
Al1 N2 C9 C8 -156.7(2) . . . . ?
C6 N2 C9 C10 -175.3(3) . . . . ?
Al1 N2 C9 C10 27.3(4) . . . . ?
C8 C9 C10 C25 32.1(4) . . . . ?
N2 C9 C10 C25 -152.6(3) . . . . ?
C8 C9 C10 C11 154.0(3) . . . . ?
N2 C9 C10 C11 -30.6(4) . . . . ?
C8 C9 C10 C27 -88.7(4) . . . . ?
N2 C9 C10 C27 86.7(4) . . . . ?
C14 N3 C11 N5 -119.4(3) . . . . ?
Al1 N3 C11 N5 33.9(2) . . . . ?
C14 N3 C11 C12 -4.5(3) . . . . ?
Al1 N3 C11 C12 148.8(2) . . . . ?
C14 N3 C11 C10 121.7(3) . . . . ?
Al1 N3 C11 C10 -85.1(2) . . . . ?
N6 N5 C11 N3 156.6(2) . . . . ?
O1 N5 C11 N3 -15.6(3) . . . . ?
N6 N5 C11 C12 46.9(3) . . . . ?
O1 N5 C11 C12 -125.3(2) . . . . ?
N6 N5 C11 C10 -87.4(3) . . . . ?
O1 N5 C11 C10 100.4(3) . . . . ?
C9 C10 C11 N3 59.6(3) . . . . ?
C25 C10 C11 N3 179.5(2) . . . . ?
C27 C10 C11 N3 -58.8(3) . . . . ?
C9 C10 C11 N5 -53.7(3) . . . . ?
C25 C10 C11 N5 66.2(3) . . . . ?
C27 C10 C11 N5 -172.1(2) . . . . ?
C9 C10 C11 C12 176.1(2) . . . . ?
C25 C10 C11 C12 -63.9(3) . . . . ?
C27 C10 C11 C12 57.7(3) . . . . ?
N3 C11 C12 C13 4.2(4) . . . . ?
N5 C11 C12 C13 114.2(3) . . . . ?
C10 C11 C12 C13 -114.8(3) . . . . ?
C11 C12 C13 C14 -2.5(4) . . . . ?
C11 N3 C14 C13 3.2(4) . . . . ?
Al1 N3 C14 C13 -141.1(3) . . . . ?
C11 N3 C14 C15 178.9(3) . . . . ?
Al1 N3 C14 C15 34.6(5) . . . . ?
C12 C13 C14 N3 -0.4(4) . . . . ?
C12 C13 C14 C15 -175.5(3) . . . . ?
N3 C14 C15 C16 -57.0(4) . . . . ?
C13 C14 C15 C16 117.8(4) . . . . ?
N3 C14 C15 C35 -176.5(3) . . . . ?
C13 C14 C15 C35 -1.8(5) . . . . ?
N3 C14 C15 C33 61.6(4) . . . . ?
C13 C14 C15 C33 -123.7(4) . . . . ?
C19 N4 C16 C17 -0.1(3) . . . . ?
Al1 N4 C16 C17 171.9(2) . . . . ?
C19 N4 C16 C15 -178.9(3) . . . . ?
Al1 N4 C16 C15 -6.9(4) . . . . ?
C14 C15 C16 C17 -134.6(3) . . . . ?
C35 C15 C16 C17 -14.9(4) . . . . ?
C33 C15 C16 C17 108.2(3) . . . . ?
C14 C15 C16 N4 44.0(4) . . . . ?
C35 C15 C16 N4 163.7(3) . . . . ?
C33 C15 C16 N4 -73.3(3) . . . . ?
N4 C16 C17 C18 -0.6(4) . . . . ?
C15 C16 C17 C18 178.1(3) . . . . ?
C16 C17 C18 C19 1.1(4) . . . . ?
C17 C18 C19 N4 -1.2(4) . . . . ?
C17 C18 C19 C20 -172.9(3) . . . . ?
C16 N4 C19 C18 0.8(3) . . . . ?
Al1 N4 C19 C18 -172.0(2) . . . . ?
C16 N4 C19 C20 173.0(3) . . . . ?
Al1 N4 C19 C20 0.2(4) . . . . ?
C2 C1 C20 C19 141.0(3) . . . . ?
N1 C1 C20 C19 -38.0(4) . . . . ?
C2 C1 C20 C31 19.1(4) . . . . ?
N1 C1 C20 C31 -159.9(3) . . . . ?
C2 C1 C20 C29 -99.4(4) . . . . ?
N1 C1 C20 C29 81.6(3) . . . . ?
C18 C19 C20 C1 -148.6(3) . . . . ?
N4 C19 C20 C1 40.7(4) . . . . ?
C18 C19 C20 C31 -26.3(4) . . . . ?
N4 C19 C20 C31 163.0(3) . . . . ?
C18 C19 C20 C29 89.7(4) . . . . ?
N4 C19 C20 C29 -81.0(4) . . . . ?
C6 C5 C21 C22 -65.6(4) . . . . ?
C4 C5 C21 C22 59.2(3) . . . . ?
C23 C5 C21 C22 176.8(3) . . . . ?
C6 C5 C23 C24 -56.7(4) . . . . ?
C4 C5 C23 C24 -179.3(3) . . . . ?
C21 C5 C23 C24 62.2(4) . . . . ?
C9 C10 C25 C26 -173.9(3) . . . . ?
C11 C10 C25 C26 65.4(4) . . . . ?
C27 C10 C25 C26 -54.3(4) . . . . ?
C9 C10 C27 C28 64.2(3) . . . . ?
C25 C10 C27 C28 -55.0(4) . . . . ?
C11 C10 C27 C28 -177.1(3) . . . . ?
C1 C20 C29 C30 63.3(4) . . . . ?
C19 C20 C29 C30 -174.6(3) . . . . ?
C31 C20 C29 C30 -57.1(4) . . . . ?
C1 C20 C31 C32 62.9(4) . . . . ?
C19 C20 C31 C32 -60.2(4) . . . . ?
C29 C20 C31 C32 -176.3(3) . . . . ?
C14 C15 C33 C34 175.8(3) . . . . ?
C16 C15 C33 C34 -68.3(3) . . . . ?
C35 C15 C33 C34 54.3(4) . . . . ?
C14 C15 C35 C36 -69.0(4) . . . . ?
C16 C15 C35 C36 173.9(3) . . . . ?
C33 C15 C35 C36 51.3(4) . . . . ?
C1_3 P1 C1_1 C2_1 -120.3(3) . . . . ?
C1_2 P1 C1_1 C2_1 -0.7(3) . . . . ?
C1_4 P1 C1_1 C2_1 116.7(3) . . . . ?
C1_3 P1 C1_1 C6_1 59.7(3) . . . . ?
C1_2 P1 C1_1 C6_1 179.3(2) . . . . ?
C1_4 P1 C1_1 C6_1 -63.3(3) . . . . ?
C6_1 C1_1 C2_1 C3_1 1.3(5) . . . . ?
P1 C1_1 C2_1 C3_1 -178.7(3) . . . . ?
C1_1 C2_1 C3_1 C4_1 0.7(5) . . . . ?
C2_1 C3_1 C4_1 C5_1 -1.9(5) . . . . ?
C3_1 C4_1 C5_1 C6_1 1.2(5) . . . . ?
C4_1 C5_1 C6_1 C1_1 0.8(5) . . . . ?
C2_1 C1_1 C6_1 C5_1 -2.1(5) . . . . ?
P1 C1_1 C6_1 C5_1 178.0(2) . . . . ?
C1_3 P1 C1_2 C2_2 3.9(3) . . . . ?
C1_1 P1 C1_2 C2_2 -115.0(3) . . . . ?
C1_4 P1 C1_2 C2_2 125.0(3) . . . . ?
C1_3 P1 C1_2 C6_2 -173.7(3) . . . . ?
C1_1 P1 C1_2 C6_2 67.4(3) . . . . ?
C1_4 P1 C1_2 C6_2 -52.5(3) . . . . ?
C6_2 C1_2 C2_2 C3_2 1.4(5) . . . . ?
P1 C1_2 C2_2 C3_2 -176.1(3) . . . . ?
C1_2 C2_2 C3_2 C4_2 -0.5(5) . . . . ?
C2_2 C3_2 C4_2 C5_2 -0.9(6) . . . . ?
C3_2 C4_2 C5_2 C6_2 1.4(6) . . . . ?
C4_2 C5_2 C6_2 C1_2 -0.5(6) . . . . ?
C2_2 C1_2 C6_2 C5_2 -0.9(5) . . . . ?
P1 C1_2 C6_2 C5_2 176.7(3) . . . . ?
C1_1 P1 C1_3 C6_3 -156.2(2) . . . . ?
C1_2 P1 C1_3 C6_3 83.0(3) . . . . ?
C1_4 P1 C1_3 C6_3 -34.3(3) . . . . ?
C1_1 P1 C1_3 C2_3 28.1(3) . . . . ?
C1_2 P1 C1_3 C2_3 -92.7(3) . . . . ?
C1_4 P1 C1_3 C2_3 150.0(2) . . . . ?
C6_3 C1_3 C2_3 C3_3 0.4(4) . . . . ?
P1 C1_3 C2_3 C3_3 176.2(2) . . . . ?
C1_3 C2_3 C3_3 C4_3 0.2(4) . . . . ?
C2_3 C3_3 C4_3 C5_3 -0.9(5) . . . . ?
C3_3 C4_3 C5_3 C6_3 1.0(5) . . . . ?
C4_3 C5_3 C6_3 C1_3 -0.4(5) . . . . ?
C2_3 C1_3 C6_3 C5_3 -0.3(4) . . . . ?
P1 C1_3 C6_3 C5_3 -176.0(2) . . . . ?
C1_3 P1 C1_4 C2_4 73.2(3) . . . . ?
C1_1 P1 C1_4 C2_4 -166.3(2) . . . . ?
C1_2 P1 C1_4 C2_4 -45.9(3) . . . . ?
C1_3 P1 C1_4 C6_4 -108.5(3) . . . . ?
C1_1 P1 C1_4 C6_4 12.0(3) . . . . ?
C1_2 P1 C1_4 C6_4 132.4(3) . . . . ?
C6_4 C1_4 C2_4 C3_4 1.2(4) . . . . ?
P1 C1_4 C2_4 C3_4 179.6(2) . . . . ?
C1_4 C2_4 C3_4 C4_4 -0.6(4) . . . . ?
C2_4 C3_4 C4_4 C5_4 -0.5(5) . . . . ?
C3_4 C4_4 C5_4 C6_4 0.9(5) . . . . ?
C4_4 C5_4 C6_4 C1_4 -0.3(5) . . . . ?
C2_4 C1_4 C6_4 C5_4 -0.8(5) . . . . ?
P1 C1_4 C6_4 C5_4 -179.1(3) . . . . ?
C3_5 O1_5 C1_5 C2_5 -176.8(4) . . . . ?
C1_5 O1_5 C3_5 C4_5 175.0(4) . . . . ?

_shelx_res_file                  
;
TITL mo_lms211b_a.res in P2(1)/n
    mo_lms211b_a_sq.res
    created by SHELXL-2019/3 at 13:17:03 on 17-Nov-2023
REM Old TITL mo_lms211b in P2(1)/n
REM SHELXT solution in P2(1)/n
REM R1 0.273, Rweak 0.020, Alpha 0.053, Orientation as input
REM Formula found by SHELXT: C67 N7 O3 Al P
CELL 0.71073 11.8687 27.9714 21.3744 90 95.254 90
ZERR 4 0.0017 0.0042 0.0031 0 0.005 0
LATT 1
SYMM 0.5-X,0.5+Y,0.5-Z
SFAC  AL  C  N  O  P H
UNIT 4 256 24 12 4 312

REM Restraints for Fragment ether, Diethyl ether, C4H10O from: CCDC
REM ENEXEB. Please cite https://doi.org/10.1107/S1600576718004508
REM HFIX_DIET 137 C2 C4
REM HFIX_DIET 23 C1 C3
SADI_DIET 0.02 O1 C1 O1 C3
SADI_DIET 0.02 C1 C2 C3 C4
SADI_DIET 0.04 O1 C2 O1 C4
SIMU_DIET O1 > C4
RIGU_DIET O1 > C4
SAME_DIET O1 > C4
REM Restraints for Fragment benzene, Benzene, Benzol, Phenyl, C6H6 from:
REM UGEDEQ. Please cite https://doi.org/10.1107/S1600576718004508
REM HFIX_BENZ 43 C1 C2 C3 C4 C5 C6
SADI_BENZ 0.02 C1 C2 C2 C3 C3 C4 C4 C5 C5 C6 C6 C1
SADI_BENZ 0.04 C1 C5 C1 C3 C5 C3 C4 C2 C4 C6 C6 C2
FLAT_BENZ C1 C2 C3 C4 C5 C6
SIMU_BENZ C1 C2 C3 C4 C5 C6
RIGU_BENZ C1 C2 C3 C4 C5 C6
SAME_BENZ C1 C2 C3 C4 C5 C6
SIMU 0.04 0.08 1
L.S. 10 0  132
PLAN  20
TEMP -173.15
CONF
BOND $H
MORE -1
LIST 4
ACTA
FMAP 2

ABIN
WGHT    0.063300   12.208301
FVAR       0.23990   0.51054   0.82599
AL1   1    0.252705    0.739146    0.671835    11.00000    0.02171    0.04872 =
         0.02472   -0.00287    0.00565   -0.00129
O1    4    0.290945    0.692891    0.615635    11.00000    0.03007    0.05205 =
         0.02280   -0.00074    0.00592   -0.00087
O2    4    0.349484    0.642762    0.522305    11.00000    0.02842    0.04877 =
         0.03742   -0.00664    0.00820   -0.00061
N1    3    0.327355    0.723421    0.750969    11.00000    0.02456    0.05136 =
         0.02506   -0.00159    0.00716    0.00092
N2    3    0.362667    0.786900    0.653026    11.00000    0.02494    0.04790 =
         0.02608   -0.00120    0.00208   -0.00004
N3    3    0.158726    0.763275    0.596121    11.00000    0.02188    0.04761 =
         0.02690   -0.00372    0.00434   -0.00128
N4    3    0.108337    0.719193    0.699961    11.00000    0.02485    0.04796 =
         0.02905   -0.00372    0.00675   -0.00121
N5    3    0.279686    0.708556    0.555219    11.00000    0.02452    0.05072 =
         0.02630   -0.00273    0.00704   -0.00211
N6    3    0.307901    0.682948    0.508278    11.00000    0.02669    0.05216 =
         0.02896   -0.00764    0.00792   -0.00434
C1    2    0.300501    0.684395    0.788083    11.00000    0.03118    0.05085 =
         0.03014    0.00114    0.01192    0.00322
C2    2    0.377896    0.681762    0.839553    11.00000    0.03875    0.05726 =
         0.02928    0.00791    0.00806    0.00413
AFIX  43
H2    6    0.379726    0.658292    0.871757    11.00000   -1.20000
AFIX   0
C3    2    0.454583    0.720140    0.836292    11.00000    0.03629    0.06916 =
         0.02597   -0.00306    0.00117   -0.00107
AFIX  43
H3    6    0.517141    0.727233    0.865793    11.00000   -1.20000
AFIX   0
C4    2    0.421714    0.745277    0.782456    11.00000    0.02802    0.05697 =
         0.02527   -0.00417    0.00335   -0.00074
C5    2    0.465881    0.793109    0.762512    11.00000    0.03339    0.05428 =
         0.02486   -0.00525    0.00277   -0.00411
C6    2    0.458599    0.799301    0.692118    11.00000    0.02240    0.05331 =
         0.02789   -0.00277    0.00333   -0.00205
C7    2    0.537985    0.819309    0.656986    11.00000    0.02301    0.06064 =
         0.03852    0.00126    0.00116   -0.00812
AFIX  43
H7    6    0.610442    0.830900    0.672509    11.00000   -1.20000
AFIX   0
C8    2    0.492139    0.819462    0.593744    11.00000    0.02790    0.05871 =
         0.03117    0.00533    0.00610   -0.00520
AFIX  43
H8    6    0.528316    0.830818    0.558781    11.00000   -1.20000
AFIX   0
C9    2    0.385485    0.800150    0.592050    11.00000    0.02745    0.04844 =
         0.02612   -0.00073    0.00454   -0.00058
C10   2    0.301955    0.796993    0.533399    11.00000    0.02539    0.04925 =
         0.02844    0.00128    0.00360   -0.00239
C11   2    0.218627    0.754445    0.540330    11.00000    0.02334    0.05390 =
         0.02578   -0.00167    0.00546    0.00155
C12   2    0.123961    0.746741    0.489417    11.00000    0.02887    0.05609 =
         0.03142   -0.00575    0.00121   -0.00185
AFIX  43
H12   6    0.132874    0.738060    0.447184    11.00000   -1.20000
AFIX   0
C13   2    0.025848    0.754094    0.513337    11.00000    0.02490    0.06344 =
         0.03701   -0.00531    0.00140   -0.00087
AFIX  43
H13   6   -0.047209    0.752829    0.491161    11.00000   -1.20000
AFIX   0
C14   2    0.051699    0.764574    0.580687    11.00000    0.02704    0.04792 =
         0.03410   -0.00316    0.00344   -0.00203
C15   2   -0.027079    0.772381    0.631096    11.00000    0.02149    0.05420 =
         0.03565   -0.00108    0.00660    0.00011
C16   2   -0.001961    0.732567    0.679180    11.00000    0.02352    0.05202 =
         0.03239   -0.00687    0.00638   -0.00067
C17   2   -0.078127    0.704388    0.707223    11.00000    0.02716    0.04855 =
         0.05046   -0.00475    0.01529   -0.00306
AFIX  43
H17   6   -0.158278    0.706491    0.701218    11.00000   -1.20000
AFIX   0
C18   2   -0.015145    0.672113    0.746190    11.00000    0.03240    0.05070 =
         0.04515   -0.00031    0.01863   -0.00235
AFIX  43
H18   6   -0.045007    0.647873    0.771063    11.00000   -1.20000
AFIX   0
C19   2    0.098523    0.681688    0.742162    11.00000    0.03269    0.04536 =
         0.03354   -0.00352    0.01260   -0.00158
C20   2    0.199234    0.652889    0.770419    11.00000    0.03135    0.04703 =
         0.03743   -0.00008    0.01458    0.00187
C21   2    0.590057    0.799492    0.790728    11.00000    0.04349    0.06598 =
         0.02699   -0.00048   -0.00309   -0.01544
AFIX  23
H21A  6    0.616730    0.831250    0.777923    11.00000   -1.20000
H21B  6    0.590939    0.799656    0.837087    11.00000   -1.20000
AFIX   0
C22   2    0.674585    0.761909    0.772423    11.00000    0.02884    0.08338 =
         0.03649    0.00588   -0.00613   -0.00695
AFIX 137
H22A  6    0.673414    0.760545    0.726554    11.00000   -1.50000
H22B  6    0.653807    0.730594    0.788422    11.00000   -1.50000
H22C  6    0.750726    0.770492    0.790558    11.00000   -1.50000
AFIX   0
C23   2    0.392936    0.832961    0.789694    11.00000    0.04971    0.05775 =
         0.03760   -0.00695    0.01226   -0.00124
AFIX  23
H23A  6    0.312880    0.827332    0.774158    11.00000   -1.20000
H23B  6    0.398847    0.829428    0.835964    11.00000   -1.20000
AFIX   0
C24   2    0.422104    0.883993    0.774639    11.00000    0.09235    0.06147 =
         0.06682   -0.00652    0.03076    0.00394
AFIX 137
H24A  6    0.415755    0.888417    0.728970    11.00000   -1.50000
H24B  6    0.499739    0.890944    0.791877    11.00000   -1.50000
H24C  6    0.369743    0.905729    0.793302    11.00000   -1.50000
AFIX   0
C25   2    0.369843    0.790530    0.475826    11.00000    0.02957    0.05621 =
         0.03012   -0.00105    0.00529   -0.00209
AFIX  23
H25A  6    0.428128    0.815927    0.477392    11.00000   -1.20000
H25B  6    0.410225    0.759591    0.480611    11.00000   -1.20000
AFIX   0
C26   2    0.306918    0.791463    0.411005    11.00000    0.03935    0.09420 =
         0.02894   -0.00194    0.00575   -0.00155
AFIX 137
H26A  6    0.360159    0.798277    0.379713    11.00000   -1.50000
H26B  6    0.248675    0.816381    0.409321    11.00000   -1.50000
H26C  6    0.271158    0.760334    0.401991    11.00000   -1.50000
AFIX   0
C27   2    0.229856    0.843867    0.527506    11.00000    0.03167    0.05235 =
         0.03319    0.00217    0.00206   -0.00033
AFIX  23
H27A  6    0.170720    0.840184    0.492051    11.00000   -1.20000
H27B  6    0.191141    0.847822    0.566283    11.00000   -1.20000
AFIX   0
C28   2    0.296554    0.888794    0.517178    11.00000    0.04285    0.05595 =
         0.05624    0.00783    0.00420    0.00112
AFIX 137
H28A  6    0.329219    0.886691    0.476787    11.00000   -1.50000
H28B  6    0.357404    0.892215    0.551094    11.00000   -1.50000
H28C  6    0.246264    0.916593    0.516959    11.00000   -1.50000
AFIX   0
C29   2    0.226902    0.614763    0.720631    11.00000    0.03745    0.04788 =
         0.03981   -0.00166    0.01305    0.00000
AFIX  23
H29A  6    0.156917    0.596755    0.707460    11.00000   -1.20000
H29B  6    0.250177    0.631607    0.683164    11.00000   -1.20000
AFIX   0
C30   2    0.319541    0.579102    0.743011    11.00000    0.05109    0.05441 =
         0.05255    0.00308    0.02065    0.00881
AFIX 137
H30A  6    0.341479    0.560661    0.707078    11.00000   -1.50000
H30B  6    0.291064    0.557346    0.773867    11.00000   -1.50000
H30C  6    0.385476    0.596437    0.762437    11.00000   -1.50000
AFIX   0
C31   2    0.165718    0.625362    0.828882    11.00000    0.03832    0.05432 =
         0.04635    0.00794    0.02030    0.00556
AFIX  23
H31A  6    0.103992    0.602953    0.814771    11.00000   -1.20000
H31B  6    0.231474    0.605806    0.845200    11.00000   -1.20000
AFIX   0
C32   2    0.127062    0.654661    0.883860    11.00000    0.05719    0.06575 =
         0.04335    0.01198    0.02634    0.00795
AFIX 137
H32A  6    0.186421    0.677491    0.898379    11.00000   -1.50000
H32B  6    0.112511    0.633123    0.918376    11.00000   -1.50000
H32C  6    0.057604    0.672053    0.869883    11.00000   -1.50000
AFIX   0
C33   2   -0.000251    0.822014    0.661809    11.00000    0.02808    0.05021 =
         0.04120   -0.00108    0.00872    0.00047
AFIX  23
H33A  6    0.078169    0.821653    0.682068    11.00000   -1.20000
H33B  6   -0.004340    0.846678    0.628459    11.00000   -1.20000
AFIX   0
C34   2   -0.080072    0.835817    0.710471    11.00000    0.03690    0.06012 =
         0.04686   -0.00241    0.01522    0.00452
AFIX 137
H34A  6   -0.156151    0.840993    0.689673    11.00000   -1.50000
H34B  6   -0.053169    0.865282    0.731690    11.00000   -1.50000
H34C  6   -0.082377    0.810078    0.741435    11.00000   -1.50000
AFIX   0
C35   2   -0.152164    0.769600    0.602881    11.00000    0.01975    0.07119 =
         0.04326   -0.00502    0.00785   -0.00184
AFIX  23
H35A  6   -0.163175    0.739252    0.579279    11.00000   -1.20000
H35B  6   -0.201399    0.768618    0.637827    11.00000   -1.20000
AFIX   0
C36   2   -0.190828    0.810987    0.559036    11.00000    0.02465    0.08672 =
         0.05012    0.00334    0.00219    0.00699
AFIX 137
H36A  6   -0.135241    0.815999    0.528479    11.00000   -1.50000
H36B  6   -0.197495    0.840171    0.583796    11.00000   -1.50000
H36C  6   -0.264463    0.803248    0.536804    11.00000   -1.50000
AFIX   0
P1    5    0.302625    0.382901    0.500535    11.00000    0.02114    0.04834 =
         0.03194   -0.00196    0.00705   -0.00126
RESI 1 BENZ
C1    2    0.354905    0.340979    0.559198    11.00000    0.03113    0.04514 =
         0.02959   -0.00254    0.01041   -0.00065
C2    2    0.281849    0.310692    0.588035    11.00000    0.03561    0.05402 =
         0.03933   -0.00098    0.01244   -0.00358
AFIX  43
H2    6    0.202801    0.311592    0.576042    11.00000   -1.20000
AFIX   0
C3    2    0.325411    0.279208    0.634397    11.00000    0.05352    0.05339 =
         0.04096    0.00518    0.01965   -0.00530
AFIX  43
H3    6    0.276150    0.258278    0.653876    11.00000   -1.20000
AFIX   0
C4    2    0.440045    0.278307    0.652165    11.00000    0.05331    0.05485 =
         0.03008    0.00506    0.01412    0.00243
AFIX  43
H4    6    0.469277    0.257436    0.684767    11.00000   -1.20000
AFIX   0
C5    2    0.513233    0.307920    0.622455    11.00000    0.04036    0.05145 =
         0.03360    0.00163    0.00969    0.00606
AFIX  43
H5    6    0.592292    0.306705    0.634342    11.00000   -1.20000
AFIX   0
C6    2    0.471396    0.338870    0.576019    11.00000    0.02976    0.05055 =
         0.03243    0.00201    0.01079    0.00175
AFIX  43
H6    6    0.521455    0.358731    0.555462    11.00000   -1.20000
AFIX   0
RESI 2 BENZ
C1    2    0.151808    0.378841    0.485842    11.00000    0.02294    0.04960 =
         0.04277   -0.00249    0.00914   -0.00148
C2    2    0.102466    0.363918    0.427603    11.00000    0.02385    0.05038 =
         0.04648   -0.00846    0.00494   -0.00237
AFIX  43
H2    6    0.148739    0.353884    0.396069    11.00000   -1.20000
AFIX   0
C3    2   -0.014576    0.363695    0.415566    11.00000    0.02492    0.05255 =
         0.06636   -0.01233    0.00103   -0.00167
AFIX  43
H3    6   -0.048659    0.353789    0.375725    11.00000   -1.20000
AFIX   0
C4    2   -0.080929    0.377967    0.461907    11.00000    0.02146    0.05556 =
         0.07373   -0.00743    0.00745   -0.00375
AFIX  43
H4    6   -0.160912    0.378248    0.453445    11.00000   -1.20000
AFIX   0
C5    2   -0.032656    0.391944    0.520782    11.00000    0.02915    0.06134 =
         0.06307   -0.00343    0.01887    0.00284
AFIX  43
H5    6   -0.079416    0.400992    0.552561    11.00000   -1.20000
AFIX   0
C6    2    0.083629    0.392602    0.532805    11.00000    0.02870    0.05921 =
         0.05012   -0.00373    0.01433    0.00200
AFIX  43
H6    6    0.117253    0.402359    0.572812    11.00000   -1.20000
AFIX   0
RESI 3 BENZ
C1    2    0.365487    0.369421    0.430027    11.00000    0.01848    0.05541 =
         0.03262   -0.00248    0.00261   -0.00227
C2    2    0.398195    0.322321    0.418717    11.00000    0.02221    0.05524 =
         0.03138   -0.00133    0.00144   -0.00128
AFIX  43
H2    6    0.390971    0.298417    0.449669    11.00000   -1.20000
AFIX   0
C3    2    0.440884    0.310474    0.362795    11.00000    0.02445    0.05964 =
         0.03236   -0.00758    0.00082    0.00349
AFIX  43
H3    6    0.462650    0.278444    0.355317    11.00000   -1.20000
AFIX   0
C4    2    0.452060    0.345260    0.317489    11.00000    0.03134    0.06939 =
         0.02854   -0.00514    0.00448    0.00191
AFIX  43
H4    6    0.482503    0.337134    0.279301    11.00000   -1.20000
AFIX   0
C5    2    0.418844    0.391812    0.327941    11.00000    0.04224    0.06767 =
         0.03143    0.00564    0.00861   -0.00037
AFIX  43
H5    6    0.425473    0.415453    0.296579    11.00000   -1.20000
AFIX   0
C6    2    0.375813    0.404136    0.384141    11.00000    0.03189    0.05377 =
         0.03663   -0.00186    0.00768   -0.00033
AFIX  43
H6    6    0.353509    0.436155    0.391226    11.00000   -1.20000
AFIX   0
RESI 4 BENZ
C1    2    0.332276    0.442950    0.526930    11.00000    0.02445    0.04652 =
         0.03650   -0.00168    0.00599   -0.00133
C2    2    0.277565    0.480833    0.494236    11.00000    0.03000    0.04911 =
         0.04044   -0.00117    0.00471    0.00203
AFIX  43
H2    6    0.226078    0.474512    0.458505    11.00000   -1.20000
AFIX   0
C3    2    0.297743    0.527346    0.513449    11.00000    0.03428    0.05188 =
         0.04374   -0.00023    0.00644    0.00330
AFIX  43
H3    6    0.260701    0.552918    0.490683    11.00000   -1.20000
AFIX   0
C4    2    0.371762    0.536910    0.565777    11.00000    0.03854    0.04699 =
         0.05501   -0.00475    0.00145    0.00014
AFIX  43
H4    6    0.386092    0.568972    0.578841    11.00000   -1.20000
AFIX   0
C5    2    0.425071    0.499241    0.599137    11.00000    0.04024    0.05459 =
         0.05431   -0.00691   -0.01194    0.00128
AFIX  43
H5    6    0.475063    0.505780    0.635414    11.00000   -1.20000
AFIX   0
C6    2    0.406366    0.452648    0.580299    11.00000    0.03291    0.04968 =
         0.05058   -0.00443   -0.00012    0.00237
AFIX  43
H6    6    0.443444    0.427211    0.603327    11.00000   -1.20000
AFIX   0
RESI 0
RESI DIET 5
O1    4    0.869898    0.467181    0.637732    11.00000    0.05015    0.08222 =
         0.06322   -0.00713    0.00452    0.00414
C1    2    0.782576    0.459096    0.676795    11.00000    0.06457    0.10682 =
         0.06241    0.01042    0.01630    0.02601
AFIX  23
H1A   6    0.734288    0.487912    0.677554    11.00000   -1.20000
H1B   6    0.815400    0.452609    0.720222    11.00000   -1.20000
AFIX   0
C2    2    0.712897    0.417454    0.652767    11.00000    0.04308    0.13742 =
         0.06170    0.01868    0.00346   -0.00372
AFIX 137
H2A   6    0.680923    0.423949    0.609700    11.00000   -1.50000
H2B   6    0.651433    0.412235    0.679649    11.00000   -1.50000
H2C   6    0.760573    0.388831    0.653171    11.00000   -1.50000
AFIX   0
C3    2    0.944223    0.504945    0.659510    11.00000    0.08466    0.06854 =
         0.06851   -0.01240   -0.01263    0.00807
AFIX  23
H3A   6    0.974542    0.498770    0.703465    11.00000   -1.20000
H3B   6    0.902531    0.535635    0.658259    11.00000   -1.20000
AFIX   0
C4    2    1.039820    0.507759    0.617985    11.00000    0.06947    0.06149 =
         0.11709   -0.01010    0.00548   -0.00321
AFIX 137
H4A   6    1.008964    0.511821    0.574193    11.00000   -1.50000
H4B   6    1.084342    0.478234    0.622032    11.00000   -1.50000
H4C   6    1.088393    0.535055    0.630695    11.00000   -1.50000
RESI 0
AFIX   0
HKLF 4


REM  mo_lms211b_a.res in P2(1)/n
REM wR2 = 0.1949, GooF = S = 1.040, Restrained GooF = 1.012 for all data
REM R1 = 0.0699 for 10495 Fo > 4sig(Fo) and 0.0953 for all 14534 data
REM 688 parameters refined using 900 restraints

END

WGHT      0.0634     12.2046

REM Highest difference peak  0.398,  deepest hole -0.344,  1-sigma level  0.057
Q1    1   0.3060  0.4187  0.5019  11.00000  0.05    0.40
Q2    1   0.2629  0.7763  0.6697  11.00000  0.05    0.38
Q3    1   0.3058  0.3462  0.5078  11.00000  0.05    0.34
Q4    1   0.4678  0.7960  0.7246  11.00000  0.05    0.30
Q5    1  -0.0078  0.7670  0.6774  11.00000  0.05    0.28
Q6    1   0.2200  0.3820  0.4954  11.00000  0.05    0.28
Q7    1   0.5072  0.3088  0.5178  11.00000  0.05    0.27
Q8    1   0.2969  0.7313  0.7183  11.00000  0.05    0.27
Q9    1   0.1456  0.8002  0.5995  11.00000  0.05    0.27
Q10   1   0.1113  0.7146  0.7388  11.00000  0.05    0.25
Q11   1   0.4022  0.8393  0.6000  11.00000  0.05    0.24
Q12   1  -0.1459  0.8361  0.5206  11.00000  0.05    0.24
Q13   1   0.3413  0.7519  0.6600  11.00000  0.05    0.23
Q14   1   1.0365  0.4997  0.7036  11.00000  0.05    0.23
Q15   1   0.3034  0.8378  0.5199  11.00000  0.05    0.23
Q16   1   0.9372  0.5420  0.6951  11.00000  0.05    0.23
Q17   1   0.3237  0.7933  0.5009  11.00000  0.05    0.22
Q18   1   0.1775  0.7672  0.6362  11.00000  0.05    0.22
Q19   1   0.4589  0.8321  0.6893  11.00000  0.05    0.22
Q20   1   0.1039  0.6824  0.7005  11.00000  0.05    0.22
;
_shelx_res_checksum              73037
_shelx_hkl_file                  
;
   2   0   0    9.70    1.10
  -2   0   0    8.70    1.10
   3   0   0    1.60    1.40
  -3   0   0    1.70    1.10
  -3   0   0    0.70    1.60
   3   0   0    2.90    1.20
   3   0   0    1.20    1.10
   3   0   0    3.60    1.10
  -3   0   0    3.80    1.20
  -3   0   0    0.10    1.10
  -3   0   0    2.80    1.10
   4   0   0  110.19    7.80
  -4   0   0  109.59    7.90
  -4   0   0  109.49    7.70
  -4   0   0  109.39    7.60
  -4   0   0  109.29    7.70
  -4   0   0  106.09    7.70
  -4   0   0  102.29    7.70
   4   0   0  104.29    7.60
   4   0   0  106.69    7.80
   4   0   0  111.79    7.70
   5   0   0    2.60    1.80
   5   0   0    1.00    1.40
   5   0   0   -0.20    1.80
   5   0   0    1.40    1.50
  -5   0   0    2.10    1.30
  -5   0   0    2.20    1.50
  -5   0   0   -0.70    1.30
  -5   0   0    2.90    1.50
  -5   0   0    1.70    1.40
  -5   0   0   -8.30    2.10
  -6   0   0  180.88   13.30
   6   0   0  182.08   13.00
   6   0   0  196.08   13.00
   6   0   0  187.58   13.00
   6   0   0  171.78   12.80
  -6   0   0  180.78   12.80
  -6   0   0  184.38   13.00
  -6   0   0  186.28   13.00
  -6   0   0  173.28   12.90
  -6   0   0  183.78   12.90
   7   0   0    1.60    1.80
  -7   0   0    2.30    1.50
  -7   0   0    0.10    1.70
   7   0   0    0.10    1.90
  -7   0   0    1.60    1.90
  -7   0   0    0.00    2.00
   7   0   0    2.80    1.90
   7   0   0    1.80    1.60
  -7   0   0    1.70    1.60
  -7   0   0   -1.50    2.40
  -8   0   0   15.40    3.30
  -8   0   0   11.60    2.30
  -8   0   0   12.10    2.20
   8   0   0   15.40    2.60
   8   0   0   12.20    2.10
   8   0   0   17.60    2.60
  -8   0   0   14.10    3.80
  -8   0   0   14.80    2.50
  -9   0   0   -0.40    2.00
   9   0   0   -0.40    2.30
   9   0   0    1.00    2.30
   9   0   0   -1.50    2.20
   9   0   0   -0.20    1.80
  -9   0   0   -1.00    2.30
  -9   0   0   -1.80    2.00
  -9   0   0   -4.00    3.10
  -9   0   0    1.20    2.00
  -9   0   0    2.80    3.00
  -9   0   0   -0.30    2.20
  10   0   0   62.49    6.00
  10   0   0   69.99    6.40
 -10   0   0   69.49    7.70
 -10   0   0   79.29    6.40
 -10   0   0   57.39    6.20
  10   0   0   69.99    6.60
  10   0   0   69.69    6.50
 -10   0   0   71.99    6.80
 -10   0   0   76.39    6.30
 -11   0   0   -2.10    4.20
 -11   0   0    2.90    2.80
  11   0   0   -1.80    2.80
  11   0   0    2.20    2.10
 -11   0   0   -2.10    2.40
  11   0   0    3.80    2.80
 -11   0   0   -6.40    2.30
 -11   0   0   -2.00    3.50
 -11   0   0   -4.20    2.30
 -12   0   0   50.89    5.40
  12   0   0   54.29    5.70
 -12   0   0   59.69    8.30
 -12   0   0   52.89    5.90
 -12   0   0   50.59    5.80
 -13   0   0    3.30    2.90
 -13   0   0   -2.40    2.70
 -13   0   0    4.40    3.60
  13   0   0   -0.20    3.20
 -13   0   0    6.30    4.30
 -14   0   0    5.10    3.20
 -14   0   0    3.70    4.40
  14   0   0   -2.20    3.20
 -14   0   0    4.50    3.20
   1  -1   0  140.39    9.70
   2  -1   0   13.00    1.40
  -2  -1   0   14.90    1.50
  -2  -1   0   13.50    1.50
  -2  -1   0   14.40    1.60
  -2  -1   0   15.00    1.70
   2  -1   0   18.20    1.80
   2  -1   0   13.90    1.50
  -2  -1   0   16.80    1.60
  -2  -1   0   14.30    1.40
   2  -1   0   17.30    1.60
  -2   1   0   16.60    1.40
   2   1   0   15.90    1.60
   2   1   0   18.20    1.50
   2   1   0   12.30    1.50
   2   1   0   15.40    1.60
   2   1   0   14.10    1.50
  -2   1   0   14.00    1.60
  -2   1   0   22.20    2.30
   2   1   0   17.70    1.60
  -2   1   0   15.50    1.50
  -2   1   0   16.00    1.70
   3  -1   0  491.75   33.00
   3  -1   0  465.85   32.90
  -3  -1   0  464.45   32.90
  -3  -1   0  460.25   32.90
  -3  -1   0  499.35   32.90
  -3  -1   0  485.75   33.00
   3  -1   0  491.15   33.00
  -3  -1   0  479.15   32.90
   3  -1   0  499.75   33.00
  -3  -1   0  488.35   33.00
  -3   1   0  500.75   32.90
  -3   1   0  488.35   33.00
  -3   1   0  495.05   32.90
  -3   1   0  481.35   33.00
   3   1   0  462.65   32.90
   3   1   0  494.45   33.00
  -3   1   0  472.75   32.90
   3   1   0  484.35   33.00
  -3   1   0  504.35   33.10
   3   1   0  488.15   33.00
  -4  -1   0  266.77   19.30
   4  -1   0  274.67   19.30
  -4  -1   0  286.77   19.40
  -4  -1   0  275.87   19.40
   4  -1   0  290.67   19.50
  -4  -1   0  294.27   19.50
  -4  -1   0  282.47   19.40
  -4  -1   0  284.67   19.40
   4  -1   0  277.07   19.50
   4  -1   0  292.57   19.40
   4   1   0  287.37   19.40
  -4   1   0  296.07   19.60
  -4   1   0  283.07   19.40
  -4   1   0  273.07   19.30
  -4   1   0  290.17   19.40
  -4   1   0  279.07   19.50
   4   1   0  293.27   19.40
   4   1   0  277.07   19.40
   4   1   0  271.27   19.40
  -4   1   0  287.27   19.30
  -5  -1   0  352.46   23.80
   5  -1   0  340.57   23.70
  -5  -1   0  365.26   23.70
  -5  -1   0  339.67   23.80
  -5  -1   0  344.97   23.90
   5  -1   0  345.77   23.80
  -5  -1   0  343.97   23.70
  -5  -1   0  343.97   23.80
   5  -1   0  342.17   23.90
  -5   1   0  337.67   23.80
   5   1   0  341.07   23.80
  -5   1   0  336.07   24.00
  -5   1   0  358.36   23.70
   5   1   0  347.67   23.80
   5   1   0  351.26   24.10
  -5   1   0  359.76   23.70
  -5   1   0  339.57   23.80
  -5   1   0  340.47   23.70
   5   1   0  345.77   23.70
  -6  -1   0    7.30    2.00
  -6  -1   0    9.40    2.70
   6  -1   0   14.30    2.20
  -6  -1   0    8.20    1.90
   6  -1   0    8.70    1.80
   6  -1   0    9.20    2.30
   6  -1   0    8.40    2.10
  -6  -1   0   10.60    2.10
  -6  -1   0    8.80    2.20
  -6   1   0    8.80    1.90
   6   1   0   12.90    2.20
  -6   1   0   11.60    1.80
  -6   1   0    6.10    2.00
   6   1   0    8.90    1.90
  -6   1   0   12.20    1.90
   6   1   0    9.30    2.20
  -6   1   0    9.60    2.00
   6   1   0   11.00    2.10
   7  -1   0    0.00    1.50
   7  -1   0    3.90    2.00
   7  -1   0    2.50    1.90
  -7  -1   0    1.40    1.70
  -7  -1   0    0.90    2.50
  -7  -1   0    3.10    1.50
  -7  -1   0    3.20    3.10
  -7  -1   0    0.20    1.70
   7  -1   0    1.30    1.80
  -7  -1   0    3.20    1.90
   7   1   0    1.30    1.90
  -7   1   0    1.10    1.70
  -7   1   0   -1.30    1.60
  -7   1   0   -2.20    2.50
   7   1   0    3.50    1.90
  -7   1   0    1.10    1.50
  -7   1   0    2.50    1.60
  -7   1   0    0.70    1.50
   7   1   0   -1.80    1.50
   7   1   0    1.90    1.90
  -8  -1   0   -2.30    1.70
   8  -1   0    1.00    1.90
  -8  -1   0   -1.10    2.70
  -8  -1   0    1.00    1.80
  -8  -1   0   -0.30    1.90
   8  -1   0    1.40    1.60
  -8  -1   0    2.30    1.90
  -8  -1   0   -0.10    2.00
   8  -1   0    2.20    2.00
   8   1   0    1.60    1.90
  -8   1   0   -1.20    4.60
  -8   1   0   -0.70    1.70
   8   1   0    2.10    2.30
  -8   1   0    0.80    1.80
  -8   1   0   -1.40    3.10
   8   1   0    3.70    2.00
   8   1   0   -0.40    1.70
  -8   1   0   -2.40    1.60
  -8   1   0   -1.20    2.80
  -9  -1   0    8.90    2.50
  -9  -1   0    5.00    2.30
   9  -1   0    4.90    2.40
  -9  -1   0    6.90    2.30
  -9  -1   0    7.80    3.30
   9  -1   0    5.70    1.90
   9  -1   0    9.00    2.60
  -9  -1   0    5.10    2.50
  -9  -1   0    1.50    2.20
   9  -1   0   11.00    2.70
   9   1   0    7.00    2.50
  -9   1   0    5.10    2.30
  -9   1   0    8.00    2.30
  -9   1   0    6.60    3.30
   9   1   0    5.60    2.50
   9   1   0    7.40    2.10
  -9   1   0    6.10    2.30
   9   1   0    7.20    2.50
  10  -1   0    3.30    2.60
 -10  -1   0    1.60    3.40
 -10  -1   0   -3.30    2.30
 -10  -1   0   -0.70    2.30
 -10  -1   0    6.50    2.80
  10  -1   0    2.60    2.50
  10  -1   0    3.30    2.60
 -10  -1   0    0.60    2.30
 -10  -1   0    0.50    2.30
 -10  -1   0    1.10    3.60
  10   1   0    0.10    2.50
 -10   1   0   -1.40    3.20
  10   1   0    1.30    2.10
 -10   1   0    3.20    2.40
 -10   1   0    4.40    2.30
  10   1   0    1.60    2.50
 -10   1   0    0.00    2.30
  10   1   0    0.40    2.50
 -10   1   0    2.20    2.60
 -10   1   0   -3.40    3.90
 -11  -1   0   -7.60    3.30
 -11  -1   0    2.30    2.50
 -11  -1   0    3.90    2.70
 -11  -1   0    1.30    2.30
 -11  -1   0    3.50    2.60
 -11  -1   0    5.70    4.20
  11  -1   0    2.50    2.90
 -11   1   0   -1.00    2.40
 -11   1   0    5.40    4.40
  11   1   0    0.10    2.60
  11   1   0    2.80    2.90
  11   1   0    2.80    2.80
 -11   1   0    4.00    2.70
  11   1   0    3.10    2.20
 -11   1   0   -1.80    2.60
 -11   1   0    2.80    2.60
 -11   1   0   -0.70    3.50
  12  -1   0    4.60    5.30
 -12  -1   0   -4.10    3.60
 -12  -1   0    0.10    2.70
 -12  -1   0    0.50    2.60
 -12  -1   0    0.00    2.80
  12   1   0    4.50    3.20
 -12   1   0    3.80    3.00
  12   1   0    5.80    2.40
 -12   1   0    0.50    2.70
  12   1   0    0.70    2.90
 -12   1   0    1.20    2.60
 -13  -1   0    1.30    3.00
 -13  -1   0    2.20    3.20
  13  -1   0    2.80    3.30
 -13  -1   0    6.00    4.50
 -13   1   0    4.70    4.10
  13   1   0   -2.60    3.20
 -13   1   0    2.50    3.10
 -13   1   0    8.90    3.20
 -13   1   0   -1.10    2.80
 -14  -1   0    1.50    3.20
 -14  -1   0    0.40    3.10
 -14  -1   0    0.20    3.10
  14  -1   0   -1.40    3.30
  14   1   0   -1.20    3.30
 -14   1   0   -5.70    2.80
 -14   1   0    5.30    3.30
   1  -2   0   65.99    5.00
  -1  -2   0   57.89    4.70
   1  -2   0   69.49    4.80
   1  -2   0   68.19    4.70
  -1  -2   0   69.99    4.80
   1  -2   0   69.99    4.80
  -1  -2   0   58.89    4.90
  -1  -2   0   67.59    4.80
  -1  -2   0   71.99    4.80
   1  -2   0   68.99    4.70
   1  -2   0   74.49    4.70
   1   2   0   72.19    4.80
  -1   2   0   69.59    4.70
  -1   2   0   65.99    4.80
  -1   2   0   70.99    5.00
  -1   2   0   76.99    4.80
  -1   2   0   66.29    4.70
   1   2   0   70.09    4.80
   1   2   0   60.49    4.80
  -1   2   0   71.19    4.80
   1   2   0   59.19    4.80
  -2  -2   0   26.30    2.70
  -2  -2   0   37.30    3.00
  -2  -2   0   29.70    2.90
  -2  -2   0   31.30    3.00
  -2  -2   0   38.90    2.80
   2  -2   0   34.00    2.80
   2  -2   0   26.70    2.60
  -2   2   0   33.30    2.60
   2   2   0   29.20    2.70
   2   2   0   32.70    2.90
  -2   2   0   41.00    2.70
   2   2   0   35.40    2.70
   2   2   0   29.10    3.00
   2   2   0   35.90    2.60
   2   2   0   36.90    2.80
  -2   2   0   31.10    2.80
  -2   2   0   34.70    2.60
   2   2   0   37.50    2.90
  -2   2   0   33.20    2.70
  -3  -2   0  671.93   44.10
  -3  -2   0  653.63   44.10
  -3  -2   0  655.43   44.00
   3  -2   0  669.93   44.10
   3  -2   0  677.33   44.10
   3  -2   0  635.94   44.00
  -3  -2   0  634.34   44.00
  -3  -2   0  666.53   44.10
  -3  -2   0  672.33   44.10
  -3   2   0  642.64   44.00
   3   2   0  636.14   44.00
  -3   2   0  567.04   44.10
   3   2   0  665.23   44.10
  -3   2   0  639.84   44.00
   3   2   0  626.24   44.00
  -3   2   0  647.24   44.20
   3   2   0  661.43   44.10
   3   2   0  662.43   44.00
  -3   2   0  656.33   44.10
  -3   2   0  644.04   44.10
   3   2   0  642.44   44.10
  -3   2   0  662.43   44.20
  -4  -2   0   92.59    6.50
   4  -2   0   90.79    6.60
  -4  -2   0  100.39    6.70
  -4  -2   0   85.59    6.40
  -4  -2   0   94.99    6.50
   4  -2   0   85.09    6.30
   4  -2   0   88.09    6.50
  -4  -2   0   81.39    6.60
  -4  -2   0   82.09    6.60
  -4   2   0   83.39    6.90
   4   2   0   85.09    6.50
  -4   2   0   87.09    6.40
  -4   2   0   92.19    6.50
  -4   2   0   83.59    6.30
   4   2   0   88.69    6.50
  -4   2   0   87.69    6.50
   4   2   0   84.79    6.30
  -4   2   0  100.29    7.00
   4   2   0   90.69    6.50
   4   2   0   85.59    6.40
  -4   2   0   96.39    6.40
   5  -2   0   17.60    2.70
  -5  -2   0   20.30    2.20
  -5  -2   0   17.00    2.20
   5  -2   0   21.90    2.60
  -5  -2   0   18.40    2.50
   5  -2   0   16.40    2.70
  -5  -2   0   24.50    2.90
  -5  -2   0   20.00    2.40
  -5  -2   0   16.70    2.30
   5  -2   0   16.60    2.00
  -5   2   0   18.80    2.90
  -5   2   0   16.80    2.30
  -5   2   0   19.20    2.00
  -5   2   0   19.70    2.40
  -5   2   0   25.70    2.60
  -5   2   0   17.00    3.10
   5   2   0   15.50    2.20
   5   2   0   21.10    2.50
   5   2   0   17.60    2.30
  -5   2   0   21.10    2.20
  -6  -2   0   26.20    2.90
  -6  -2   0   27.10    3.40
  -6  -2   0   30.20    3.40
  -6  -2   0   22.40    2.70
   6  -2   0   22.80    2.80
   6  -2   0   30.30    3.10
   6  -2   0   21.70    2.50
  -6  -2   0   21.30    2.90
  -6  -2   0   24.60    2.70
   6   2   0   26.70    2.90
  -6   2   0   28.70    2.90
  -6   2   0   25.30    3.50
  -6   2   0   22.30    2.60
  -6   2   0   23.30    2.60
  -6   2   0   27.40    2.70
  -6   2   0   29.20    2.90
   6   2   0   22.10    2.70
   6   2   0   24.10    2.80
  -7  -2   0   10.40    2.70
  -7  -2   0    9.30    2.10
   7  -2   0    6.60    2.20
  -7  -2   0    3.90    1.80
  -7  -2   0    8.00    2.00
  -7  -2   0    6.10    2.10
   7  -2   0    6.90    2.10
   7  -2   0    9.50    2.10
  -7  -2   0    6.70    2.30
   7   2   0    8.60    2.10
  -7   2   0    9.70    2.00
   7   2   0    7.50    1.90
  -7   2   0    8.10    1.90
   7   2   0    8.50    2.20
  -7   2   0    6.60    3.00
   7   2   0    6.70    2.00
  -7   2   0    8.80    2.80
  -7   2   0    5.60    1.80
   8  -2   0   13.10    2.10
  -8  -2   0   20.20    3.30
   8  -2   0   14.80    2.60
  -8  -2   0   11.40    2.40
  -8  -2   0   17.10    2.60
  -8  -2   0   17.80    2.80
  -8  -2   0   16.60    2.80
  -8  -2   0   18.50    2.60
   8  -2   0   13.90    2.70
  -8   2   0   19.00    4.00
   8   2   0   16.50    2.70
  -8   2   0   15.70    2.50
  -8   2   0   16.50    2.40
   8   2   0   17.10    2.70
  -8   2   0   19.10    2.40
   8   2   0   15.50    2.70
  -8   2   0   16.50    3.60
   8   2   0   18.20    2.40
  -9  -2   0    6.70    2.20
  -9  -2   0    4.80    2.20
  -9  -2   0    4.40    3.20
  -9  -2   0    3.70    2.50
  -9  -2   0    4.50    2.30
   9  -2   0   -1.30    2.30
   9  -2   0    4.10    2.40
  -9  -2   0    5.20    2.40
  -9   2   0    3.90    3.10
  -9   2   0    5.70    3.70
   9   2   0    5.70    2.40
   9   2   0    0.80    2.30
  -9   2   0    4.00    2.30
  -9   2   0    3.70    2.10
   9   2   0    3.00    2.00
   9   2   0    1.80    2.30
  -9   2   0    4.30    2.20
 -10  -2   0    4.70    2.70
  10  -2   0    7.50    2.90
 -10  -2   0    4.10    2.50
 -10  -2   0    6.20    3.80
 -10  -2   0    2.90    3.00
 -10  -2   0    5.90    2.60
 -10   2   0    3.40    3.40
  10   2   0    5.30    2.80
 -10   2   0    3.90    4.10
  10   2   0    3.70    2.30
 -10   2   0    4.90    2.50
 -10   2   0    7.40    2.40
  10   2   0    7.50    2.70
 -10   2   0    4.60    2.50
  10   2   0    6.20    2.70
 -11  -2   0    1.20    3.00
 -11  -2   0    3.10    2.80
  11  -2   0    2.20    2.80
 -11  -2   0   -1.60    3.60
 -11  -2   0   -1.30    3.80
 -11  -2   0    3.00    2.70
 -11  -2   0    1.80    2.60
  11   2   0   -2.50    2.60
 -11   2   0   -1.50    2.40
  11   2   0    3.70    2.80
 -11   2   0    2.30    2.50
 -11   2   0    5.70    3.80
 -11   2   0    5.40    4.50
  11   2   0    5.30    2.30
 -11   2   0    5.40    2.70
 -11   2   0    1.50    2.80
  12  -2   0    5.30    3.60
 -12  -2   0    2.80    3.00
 -12  -2   0    7.70    2.90
 -12  -2   0    8.90    3.10
 -12  -2   0   -1.40    3.80
 -12  -2   0   10.40    3.60
 -12   2   0    5.50    2.90
 -12   2   0    6.70    3.00
  12   2   0    7.30    3.10
  12   2   0    8.00    2.60
 -12   2   0    7.70    4.20
  12   2   0    0.90    3.10
 -12   2   0    7.80    3.20
  13  -2   0   15.00    4.00
 -13  -2   0    7.70    3.30
 -13  -2   0   12.70    4.10
  13   2   0    7.30    3.40
  13   2   0    3.80    3.20
 -13   2   0    8.10    3.20
  13   2   0   10.90    2.70
 -13   2   0   12.10    4.50
 -13   2   0    9.80    3.50
 -13   2   0   10.00    3.30
  14  -2   0   23.00    4.30
 -14  -2   0    8.90    3.80
 -14  -2   0   11.90    3.80
 -14  -2   0   11.10    3.40
 -14   2   0    7.00    3.40
 -14   2   0    7.50    3.50
  14   2   0   11.60    3.90
   0  -3   0    5.50    0.80
  -1  -3   0  159.08   11.00
   1  -3   0  161.08   10.90
   1  -3   0  150.88   10.90
   1  -3   0  162.38   10.90
   1  -3   0  171.78   10.90
  -1  -3   0  163.98   11.10
  -1  -3   0  153.48   11.00
  -1  -3   0  170.58   10.90
  -1  -3   0  159.48   11.10
   1  -3   0  141.09   10.90
  -1   3   0  157.78   10.90
  -1   3   0  176.48   11.00
  -1   3   0  161.88   10.90
  -1   3   0  150.58   10.90
   1   3   0  160.68   11.10
   1   3   0  171.58   10.90
   1   3   0  140.19   11.00
  -2  -3   0  603.74   39.80
  -2  -3   0  528.75   39.80
   2  -3   0  589.24   39.80
  -2  -3   0  602.34   39.80
  -2  -3   0  583.14   39.80
   2  -3   0  603.84   39.80
   2  -3   0  603.14   39.90
  -2  -3   0  570.14   39.80
   2  -3   0  565.64   39.70
   2   3   0  605.84   39.80
  -2   3   0  589.64   39.80
   2   3   0  587.04   39.70
   2   3   0  572.54   39.70
   2   3   0  604.94   39.80
  -2   3   0  586.24   39.70
  -2   3   0  573.44   39.70
  -2   3   0  583.14   39.70
  -2   3   0  589.24   39.90
   2   3   0  601.14   39.80
  -3  -3   0  189.38   13.60
  -3  -3   0  201.88   13.60
  -3  -3   0  185.68   13.70
  -3  -3   0  215.88   13.70
   3  -3   0  213.38   13.90
  -3  -3   0  201.98   13.60
   3  -3   0  194.58   13.50
   3  -3   0  203.58   13.70
   3   3   0  197.38   13.60
   3   3   0  194.98   13.70
   3   3   0  182.78   13.60
   3   3   0  186.18   13.60
  -3   3   0  196.08   13.70
  -3   3   0  200.28   13.60
   3   3   0  194.48   13.50
  -3   3   0  196.28   13.70
  -3   3   0  204.58   14.00
  -3   3   0  184.28   13.50
  -3   3   0  193.58   13.50
   3   3   0  210.08   13.60
  -3   3   0  193.68   13.60
  -4  -3   0   36.70    3.50
   4  -3   0   38.30    3.30
  -4  -3   0   34.50    3.50
   4  -3   0   54.29    4.00
  -4  -3   0   39.70    3.80
  -4  -3   0   43.80    3.60
  -4  -3   0   49.90    3.90
   4  -3   0   44.30    3.60
   4   3   0   41.70    3.50
  -4   3   0   41.10    3.40
   4   3   0   35.70    3.60
  -4   3   0   40.80    3.50
  -4   3   0   33.70    3.90
   4   3   0   38.90    3.40
   4   3   0   39.10    3.60
  -4   3   0   38.90    3.30
  -4   3   0   45.50    4.40
  -4   3   0   49.99    3.40
   4   3   0   37.10    3.30
   4   3   0   33.80    3.40
  -4   3   0   40.30    3.60
   5  -3   0  544.25   36.10
   5  -3   0  534.55   36.10
  -5  -3   0  499.15   36.10
  -5  -3   0  510.65   36.00
   5  -3   0  532.35   35.90
  -5  -3   0  561.54   36.00
  -5  -3   0  540.05   36.10
   5   3   0  524.15   36.00
  -5   3   0  528.15   35.90
  -5   3   0  528.05   35.90
  -5   3   0  532.85   35.90
  -5   3   0  524.75   36.00
  -5   3   0  519.35   36.10
   5   3   0  530.75   36.00
   5   3   0  486.85   36.30
  -5   3   0  543.05   36.20
   5   3   0  530.25   36.00
  -6  -3   0  129.69   10.40
  -6  -3   0  131.09   10.60
  -6  -3   0  148.79   10.80
  -6  -3   0  138.99   10.50
   6  -3   0  148.89   10.60
   6  -3   0  145.89   10.20
   6  -3   0  144.29   10.60
  -6  -3   0  155.68   10.60
  -6   3   0  140.69   10.30
  -6   3   0  144.99   10.50
   6   3   0  144.49   10.40
   6   3   0  150.58   10.50
   6   3   0  151.58   10.50
  -6   3   0  147.49   10.60
  -6   3   0  141.89   10.40
   6   3   0  142.79   10.50
  -6   3   0  140.89   10.90
  -6   3   0  143.79   10.30
  -6   3   0  158.98   11.20
  -7  -3   0   54.19    5.10
   7  -3   0   50.79    4.40
  -7  -3   0   44.90    4.80
  -7  -3   0   54.09    4.80
  -7  -3   0   53.49    5.40
  -7  -3   0   52.59    5.00
   7  -3   0   53.89    5.00
   7   3   0   53.79    4.80
   7   3   0   57.09    4.90
  -7   3   0   60.09    4.80
   7   3   0   56.69    4.80
  -7   3   0   52.89    4.60
   7   3   0   54.49    4.70
  -7   3   0   47.00    4.60
  -7   3   0   51.59    4.70
  -7   3   0   52.59    5.50
  -7   3   0   57.49    5.40
  -8  -3   0    1.20    2.60
  -8  -3   0    1.10    1.90
   8  -3   0    1.70    2.10
  -8  -3   0    1.40    2.30
  -8  -3   0    0.70    1.90
  -8  -3   0    2.40    2.10
  -8   3   0   -0.50    1.80
  -8   3   0    5.00    2.70
   8   3   0    1.20    2.00
  -8   3   0   -2.00    3.10
  -8   3   0    3.10    1.80
   8   3   0    0.90    2.00
   8   3   0    2.80    2.00
   8   3   0    1.20    1.80
  -8   3   0    1.60    1.80
  -9  -3   0   24.40    3.30
  -9  -3   0   28.10    4.20
  -9  -3   0   27.50    3.40
   9  -3   0   33.10    3.90
  -9  -3   0   23.60    3.70
  -9  -3   0   20.50    3.80
   9   3   0   26.00    3.20
   9   3   0   30.70    3.50
  -9   3   0   26.30    4.20
  -9   3   0   26.10    3.20
   9   3   0   24.40    3.40
   9   3   0   25.50    3.40
  -9   3   0   26.10    3.20
  -9   3   0   24.70    3.30
 -10  -3   0   10.90    3.30
 -10  -3   0   20.30    3.20
 -10  -3   0   13.00    4.00
  10  -3   0   15.00    3.30
 -10  -3   0   11.80    2.90
  10   3   0    7.90    3.00
 -10   3   0   12.40    3.00
  10   3   0   10.90    2.90
 -10   3   0   16.60    3.00
 -10   3   0   11.40    3.90
  10   3   0   13.90    2.80
 -10   3   0   15.10    2.90
  10   3   0   15.80    3.00
 -11  -3   0   30.80    5.40
 -11  -3   0   34.30    4.60
 -11  -3   0   38.20    4.40
 -11  -3   0   33.30    4.40
  11  -3   0   34.70    4.70
 -11  -3   0   30.80    4.10
 -11   3   0   35.00    5.20
 -11   3   0   40.10    4.20
 -11   3   0   41.30    4.30
 -11   3   0   32.60    4.30
  11   3   0   40.00    4.40
  11   3   0   35.80    4.00
  11   3   0   36.30    4.50
  11   3   0   39.90    4.60
 -12  -3   0    5.00    3.60
 -12  -3   0    5.00    3.20
 -12  -3   0    9.80    3.00
  12  -3   0   11.00    3.60
 -12  -3   0    3.70    4.20
 -12  -3   0    8.70    3.20
 -12  -3   0   12.40    4.50
 -12   3   0    9.80    3.40
  12   3   0    5.80    3.20
 -12   3   0    8.10    3.00
  12   3   0   10.60    3.20
  12   3   0    8.40    2.60
 -12   3   0   12.20    3.10
 -12   3   0   13.10    4.30
 -13  -3   0   -5.30    2.70
 -13  -3   0    3.80    3.20
  13  -3   0    2.20    3.40
 -13  -3   0    6.30    3.20
  13   3   0    1.80    2.40
 -13   3   0    4.40    3.00
  13   3   0    0.90    3.20
 -13   3   0    0.60    3.80
  13   3   0   -0.10    3.00
 -13   3   0    4.00    3.30
 -13   3   0    0.60    2.90
 -14  -3   0    5.90    3.40
 -14  -3   0    7.40    3.30
 -14  -3   0    2.80    3.70
  14  -3   0    3.70    3.80
 -14   3   0    0.80    3.10
 -14   3   0    2.20    3.30
  14   3   0    1.00    3.50
  14   3   0    5.10    3.30
   0  -4   0 1431.06  104.59
   0  -4   0 1577.94  104.69
   0  -4   0 1578.14  104.79
   0  -4   0 1450.35  104.59
   0  -4   0 1784.42  104.69
   0  -4   0 1498.85  104.59
   0   4   0 1668.53  104.59
   0   4   0 1438.36  104.59
   0   4   0 1551.94  104.69
   0   4   0 1580.74  104.69
   0   4   0 1528.95  104.69
   0   4   0 1489.85  104.59
   1  -4   0   37.70    3.80
  -1  -4   0   34.00    3.30
   1  -4   0   39.10    2.90
  -1  -4   0   43.50    4.60
   1  -4   0   36.50    2.90
  -1  -4   0   38.60    3.10
  -1  -4   0   34.00    3.00
  -1  -4   0   37.50    3.10
   1  -4   0   37.40    3.00
   1   4   0   35.80    3.60
   1   4   0   26.80    3.10
   1   4   0   34.60    3.00
   1   4   0   39.50    3.30
  -1   4   0   39.30    2.90
  -1   4   0   41.40    3.10
  -1   4   0   37.70    3.80
  -1   4   0   38.10    3.60
  -1   4   0   38.00    2.90
   1   4   0   36.70    3.00
   2  -4   0  150.88   10.10
  -2  -4   0  143.89    9.70
  -2  -4   0  132.39    9.70
   2  -4   0  136.99    9.60
   2  -4   0  136.79    9.70
   2  -4   0  141.39    9.70
   2  -4   0  131.89    9.50
  -2  -4   0  141.59    9.70
   2   4   0  135.09    9.70
  -2   4   0  136.39    9.70
  -2   4   0  139.29    9.60
   2   4   0  144.09    9.70
  -2   4   0  155.08   10.20
   2   4   0  140.79    9.90
  -2   4   0  125.59    9.80
   2   4   0  145.59    9.60
  -2   4   0  109.49   10.10
   2   4   0  136.49    9.70
  -3  -4   0   71.39    6.40
   3  -4   0   85.49    6.80
  -3  -4   0   94.79    6.70
  -3  -4   0  104.09    6.60
  -3  -4   0   66.29    7.00
  -3  -4   0  102.29    6.60
   3  -4   0  107.39    7.10
   3  -4   0   71.59    6.50
  -3   4   0   97.49    6.70
   3   4   0   95.79    6.50
  -3   4   0   74.99    6.30
  -3   4   0   73.69    6.50
  -3   4   0  108.99    7.30
   3   4   0   91.99    6.50
  -3   4   0   99.59    6.50
   3   4   0   91.39    6.50
   3   4   0   94.49    6.70
  -3   4   0   83.99    6.40
  -4  -4   0  269.07   18.50
  -4  -4   0  258.97   18.50
  -4  -4   0  263.57   18.40
   4  -4   0  280.27   18.50
  -4  -4   0  282.77   18.40
   4  -4   0  258.67   18.60
  -4  -4   0  267.37   18.40
   4  -4   0  258.77   18.30
   4   4   0  256.27   18.30
  -4   4   0  269.27   18.50
   4   4   0  267.77   18.40
  -4   4   0  267.47   18.40
  -4   4   0  262.57   18.70
  -4   4   0  273.77   18.30
  -4   4   0  275.47   18.30
   4   4   0  275.17   18.40
  -4   4   0  264.17   18.30
   4   4   0  262.67   18.40
  -4   4   0  261.37   18.50
   4   4   0  268.27   18.50
   4   4   0  270.57   18.40
  -5  -4   0    4.30    1.70
   5  -4   0    9.90    2.50
   5  -4   0    8.30    1.50
  -5  -4   0   11.50    2.10
   5  -4   0    7.80    2.00
  -5  -4   0    6.10    2.30
   5   4   0    5.00    1.60
  -5   4   0   10.70    1.70
  -5   4   0    5.10    2.30
   5   4   0    9.20    1.70
  -5   4   0    6.40    2.10
  -5   4   0    5.80    1.60
   5   4   0    6.40    1.60
  -5   4   0   15.80    3.20
  -5   4   0    4.20    1.80
   5   4   0    6.60    1.90
  -5   4   0    7.50    1.70
  -6  -4   0   41.70    4.30
  -6  -4   0   49.80    4.50
  -6  -4   0   43.20    4.80
   6  -4   0   46.60    3.90
  -6  -4   0   49.20    5.00
   6  -4   0   39.70    4.40
  -6  -4   0   40.10    4.30
   6   4   0   36.40    4.40
  -6   4   0   42.00    4.10
   6   4   0   42.20    4.30
   6   4   0   41.00    4.40
  -6   4   0   38.60    4.00
  -6   4   0   43.60    3.90
  -6   4   0   47.50    4.40
  -6   4   0   41.10    4.00
  -6   4   0   39.40    4.20
   6   4   0   41.00    4.30
  -7  -4   0   22.60    2.70
  -7  -4   0   25.10    3.20
  -7  -4   0   24.30    2.90
  -7  -4   0   19.60    3.30
   7  -4   0   28.70    2.90
   7  -4   0   20.70    3.00
   7  -4   0   19.70    3.00
  -7  -4   0   20.40    2.80
   7   4   0   17.30    2.70
   7   4   0   22.00    2.80
   7   4   0   21.50    2.70
   7   4   0   28.20    3.00
  -7   4   0   19.30    2.60
  -7   4   0   22.30    2.80
  -7   4   0   24.50    2.60
  -7   4   0   26.90    3.40
  -7   4   0   21.90    3.90
  -7   4   0   22.80    2.70
   8  -4   0   28.60    3.60
  -8  -4   0   29.70    3.60
  -8  -4   0   22.50    3.20
  -8  -4   0   24.80    3.00
  -8  -4   0   28.70    3.90
   8  -4   0   27.70    2.80
  -8  -4   0   23.80    3.20
  -8   4   0   30.90    3.00
   8   4   0   30.00    3.40
   8   4   0   27.90    3.10
  -8   4   0   31.90    3.90
  -8   4   0   27.60    3.00
   8   4   0   21.20    3.00
  -8   4   0   24.40    3.00
   8   4   0   22.80    3.10
  -8   4   0   26.10    3.20
  -9  -4   0   94.59    8.10
  -9  -4   0   86.89    7.30
  -9  -4   0   82.29    7.60
  -9  -4   0   87.69    7.30
   9  -4   0   80.19    7.50
   9   4   0   79.59    7.10
  -9   4   0   92.19    7.10
   9   4   0   82.59    7.10
  -9   4   0   90.29    8.00
  -9   4   0   89.49    7.10
   9   4   0   88.89    7.20
   9   4   0   96.59    7.40
  -9   4   0   82.39    7.20
 -10  -4   0  102.39    8.40
 -10  -4   0  113.59    9.30
 -10  -4   0   97.39    8.30
 -10  -4   0   98.19    8.30
 -10  -4   0   91.79    8.70
  10  -4   0   99.79    8.60
  10   4   0  105.49    8.10
  10   4   0   92.79    8.20
  10   4   0   89.79    8.10
  10   4   0  113.29    8.50
 -10   4   0  103.89    9.10
 -10   4   0   96.09    8.20
 -10   4   0   95.09    8.10
 -10   4   0  103.09    8.10
  11  -4   0    5.80    3.20
 -11  -4   0    6.20    3.50
 -11  -4   0    5.80    2.80
 -11  -4   0    2.50    2.70
 -11  -4   0    5.70    2.80
  11   4   0    4.20    2.80
  11   4   0    3.90    2.80
 -11   4   0    4.90    2.80
  11   4   0    6.20    3.00
  11   4   0    3.90    2.50
 -11   4   0    0.60    2.70
 -11   4   0   -0.80    3.30
 -11   4   0    0.00    2.50
 -12  -4   0    6.40    4.30
 -12  -4   0    3.80    3.60
  12  -4   0    5.60    3.40
 -12  -4   0    8.70    3.20
 -12  -4   0    2.70    2.90
 -12  -4   0    5.40    2.90
  12   4   0    4.70    2.60
  12   4   0    8.50    3.30
 -12   4   0    1.50    2.80
  12   4   0   10.80    3.60
 -12   4   0    1.40    3.60
  12   4   0    4.10    3.00
 -12   4   0    8.00    3.00
  13  -4   0   33.70    4.70
 -13  -4   0   18.90    3.80
 -13  -4   0   16.10    3.90
 -13  -4   0   23.40    3.80
  13   4   0   20.00    4.00
 -13   4   0   15.90    3.70
  13   4   0   19.90    3.40
 -13   4   0   15.00    4.10
 -13   4   0   15.00    3.90
  13   4   0   23.70    3.80
 -13   4   0   14.30    4.60
  13   4   0   19.30    4.00
 -14  -4   0   11.40    3.80
 -14  -4   0   14.20    3.70
  14  -4   0   23.50    4.60
  14   4   0    9.90    4.00
 -14   4   0   10.40    3.60
 -14   4   0   16.00    3.80
  14   4   0   19.30    4.10
   0  -5   0    7.20    1.50
   0  -5   0    7.30    2.00
   0   5   0    9.00    1.30
   0   5   0   10.10    1.60
   0   5   0    3.80    1.20
   1  -5   0   75.19    5.30
  -1  -5   0   78.29    5.40
  -1  -5   0   75.99    6.00
   1  -5   0   68.39    5.30
   1  -5   0   93.69    6.10
   1  -5   0   60.89    5.40
  -1  -5   0   69.19    5.40
   1  -5   0   72.49    5.30
  -1  -5   0   69.29    5.60
   1   5   0   76.09    5.70
  -1   5   0   69.09    5.30
   1   5   0   73.79    5.30
   1   5   0   66.79    5.30
  -1   5   0   64.99    5.20
   1   5   0   82.79    5.90
  -1   5   0   75.09    5.40
   1   5   0   78.69    5.40
  -1   5   0   61.99    5.30
  -2  -5   0   67.39    5.20
  -2  -5   0   62.59    5.00
   2  -5   0   63.79    4.70
   2  -5   0   61.99    4.90
   2  -5   0   67.19    4.90
  -2  -5   0   52.89    4.80
   2  -5   0   64.19    4.70
  -2  -5   0   70.99    5.60
   2  -5   0   60.79    4.90
  -2  -5   0   67.69    5.00
   2  -5   0   69.79    5.90
   2   5   0   60.49    4.90
  -2   5   0   78.19    5.00
   2   5   0   58.49    5.40
  -2   5   0   63.39    4.80
  -2   5   0   64.59    4.80
  -2   5   0   55.39    4.70
   2   5   0   60.49    5.10
  -2   5   0   71.79    6.00
   2   5   0   60.29    4.90
  -2   5   0   59.49    4.80
   2   5   0   58.89    4.70
   3  -5   0    5.90    1.50
   3  -5   0    6.20    2.40
   3  -5   0    5.30    1.30
  -3  -5   0    9.40    2.10
  -3  -5   0   11.40    1.70
  -3   5   0    8.40    1.30
   3   5   0   11.70    1.50
  -3   5   0    9.80    1.50
  -3   5   0    5.40    1.30
   3   5   0    8.20    1.60
  -3   5   0    5.60    1.60
  -3   5   0    5.60    1.50
  -4  -5   0    8.00    1.40
  -4  -5   0    8.00    2.00
  -4  -5   0    4.10    2.00
  -4  -5   0    3.30    1.60
   4  -5   0    5.20    2.30
   4  -5   0    2.90    1.70
   4  -5   0    5.50    1.30
  -4  -5   0    5.70    1.60
   4   5   0    4.10    1.40
  -4   5   0    2.00    1.70
   4   5   0    5.40    1.50
   4   5   0    2.10    1.50
  -4   5   0    5.00    1.30
  -4   5   0    5.20    1.40
   4   5   0    2.30    1.40
   4   5   0    5.90    1.60
  -4   5   0    4.40    1.20
  -4   5   0    4.60    1.60
  -4   5   0    3.70    1.50
   4   5   0    4.50    1.80
  -4   5   0    8.80    2.80
   4   5   0    5.30    1.20
   5  -5   0  351.06   23.90
  -5  -5   0  352.66   24.00
  -5  -5   0  352.36   23.90
  -5  -5   0  347.07   23.70
   5  -5   0  338.67   24.00
  -5  -5   0  354.66   23.80
  -5  -5   0  333.07   23.70
   5   5   0  338.97   23.60
   5   5   0  359.76   23.80
  -5   5   0  347.37   23.70
   5   5   0  343.97   23.80
   5   5   0  324.87   23.60
   5   5   0  348.27   23.90
  -5   5   0  351.76   23.60
   5   5   0  344.77   23.60
  -5   5   0  327.97   23.90
  -5   5   0  337.27   23.80
  -5   5   0  351.06   23.60
  -5   5   0  342.77   23.60
  -6  -5   0  167.18   11.30
  -6  -5   0  149.19   11.20
  -6  -5   0  143.69   11.20
   6  -5   0  158.38   11.30
  -6  -5   0  136.89   11.50
  -6  -5   0  154.28   11.50
  -6   5   0  170.88   11.00
  -6   5   0  156.58   11.50
  -6   5   0  145.09   11.20
   6   5   0  152.18   11.00
  -6   5   0  159.88   11.20
   6   5   0  153.18   11.30
  -6   5   0  149.88   12.00
  -6   5   0  159.18   11.10
  -6   5   0  152.48   11.00
   6   5   0  148.99   11.20
   6   5   0  156.98   11.00
   6   5   0  160.48   11.20
   7  -5   0  174.98   12.70
  -7  -5   0  185.68   13.00
   7  -5   0  183.58   13.20
  -7  -5   0  177.48   13.00
  -7  -5   0  188.08   13.10
  -7  -5   0  184.18   13.30
  -7  -5   0  172.48   13.20
  -7   5   0  183.78   12.80
  -7   5   0  183.68   12.90
  -7   5   0  180.58   13.30
   7   5   0  184.18   12.90
   7   5   0  185.08   13.00
   7   5   0  186.98   13.00
  -7   5   0  159.98   13.70
   7   5   0  182.58   13.00
   8  -5   0   -0.20    2.10
  -8  -5   0    4.40    2.90
  -8  -5   0    3.00    2.30
   8  -5   0    1.50    1.60
  -8  -5   0    5.40    2.60
  -8  -5   0    6.10    2.20
  -8  -5   0    0.30    1.80
  -8   5   0    1.00    1.80
   8   5   0    0.60    1.80
  -8   5   0   -1.10    1.80
   8   5   0    3.30    2.20
  -8   5   0    2.50    2.60
   8   5   0    1.90    2.20
   8   5   0    3.10    2.10
  -8   5   0    3.40    2.00
  -9  -5   0    0.90    2.40
  -9  -5   0    2.00    3.30
  -9  -5   0    6.40    2.60
  -9  -5   0    5.50    2.50
   9  -5   0    5.70    2.70
  -9  -5   0    4.70    3.00
  -9   5   0    2.90    2.20
  -9   5   0    1.40    2.20
   9   5   0    5.90    2.50
  -9   5   0   10.30    3.10
   9   5   0    5.10    2.40
   9   5   0    0.60    2.20
   9   5   0    4.80    2.60
  -9   5   0    0.20    2.20
 -10  -5   0   18.60    3.90
 -10  -5   0   19.10    4.20
  10  -5   0   17.30    3.60
 -10  -5   0   15.10    3.10
 -10  -5   0   15.90    3.20
 -10  -5   0   17.40    3.20
 -10   5   0   14.50    3.00
 -10   5   0   16.80    3.20
 -10   5   0   19.10    3.10
  10   5   0   15.30    3.10
  10   5   0   16.30    3.40
  10   5   0   19.60    3.20
  10   5   0   17.00    3.00
 -10   5   0   12.50    3.90
 -11  -5   0    4.90    2.80
 -11  -5   0    5.90    3.60
  11  -5   0   10.90    3.30
 -11  -5   0    7.20    4.50
 -11  -5   0    4.50    2.90
 -11  -5   0    5.40    2.80
  11   5   0    0.50    2.50
  11   5   0    2.70    2.70
  11   5   0   -2.00    2.60
 -11   5   0    4.10    2.60
 -11   5   0    7.80    3.70
 -11   5   0    7.30    3.00
  11   5   0    9.00    3.30
 -11   5   0    4.90    2.70
 -12  -5   0    6.30    4.30
 -12  -5   0    2.00    2.90
 -12  -5   0    1.40    3.00
  12  -5   0    9.70    3.60
 -12  -5   0    5.10    3.80
 -12  -5   0    9.30    3.20
  12   5   0   10.30    2.90
 -12   5   0    3.40    3.00
 -12   5   0   -0.50    4.00
 -12   5   0    6.80    3.10
  12   5   0    5.10    3.20
  12   5   0    9.80    3.30
  12   5   0    3.20    2.50
 -13  -5   0   63.39    7.20
  13  -5   0   72.59    7.70
 -13  -5   0   69.59    8.10
 -13  -5   0   73.59    7.60
 -13  -5   0   74.79    7.40
  13   5   0   83.99    7.60
  13   5   0   71.29    9.20
 -13   5   0   79.89    7.40
 -13   5   0   84.19    8.50
  13   5   0   75.49    6.90
 -13   5   0   63.99    7.70
  13   5   0   70.89    6.80
 -13   5   0   76.29    7.30
 -14  -5   0    4.30    3.30
 -14  -5   0   10.50    4.40
  14  -5   0    0.00    3.80
 -14  -5   0    0.30    3.40
 -14  -5   0    3.10    3.30
 -14   5   0    6.80    3.40
  14   5   0    5.90    3.40
  14   5   0    5.50    3.50
 -14   5   0    9.10    3.70
   0  -6   0  391.56   23.90
   0  -6   0  367.56   24.00
   0  -6   0  343.27   24.10
   0   6   0  300.47   23.70
   0   6   0  350.66   24.00
   0   6   0  337.07   24.10
   1  -6   0  821.12   54.99
   1  -6   0  757.32   54.89
  -1  -6   0  805.52   54.99
  -1  -6   0  811.92   54.99
  -1  -6   0  856.41   54.99
  -1  -6   0  821.62   55.19
  -1  -6   0  795.52   54.99
   1  -6   0  766.72   54.89
   1  -6   0  803.52   54.89
   1  -6   0  847.22   55.19
  -1   6   0  757.02   54.99
   1   6   0  765.92   54.99
   1   6   0  825.42   55.09
  -1   6   0  823.82   54.99
   1   6   0  894.01   54.99
  -1   6   0  835.22   55.29
   1   6   0  836.82   55.09
   1   6   0  756.22   54.99
   1   6   0  815.12   54.89
  -1   6   0  858.21   55.19
  -1   6   0  784.72   54.99
  -1   6   0  811.62   54.99
   2  -6   0 1344.17   91.39
   2  -6   0 1356.96   91.19
   2  -6   0 1296.07   91.09
  -2  -6   0 1357.56   91.09
  -2  -6   0 1331.67   91.29
  -2  -6   0 1359.96   91.19
  -2  -6   0 1348.07   91.19
   2  -6   0 1313.47   91.09
   2  -6   0 1346.57   91.09
  -2  -6   0 1358.66   91.19
   2  -6   0 1364.76   91.09
  -2   6   0 1347.37   91.09
   2   6   0 1273.57   91.19
   2   6   0 1378.26   91.19
   2   6   0 1410.36   91.09
  -2   6   0 1407.26   91.39
   2   6   0 1324.57   91.19
  -2   6   0 1304.17   91.09
  -2   6   0 1366.46   91.19
   2   6   0 1368.06   91.29
  -2   6   0 1339.57   91.19
  -3  -6   0  222.68   15.40
   3  -6   0  221.28   15.80
   3  -6   0  219.28   15.40
  -3  -6   0  244.08   15.50
   3  -6   0  223.08   15.30
  -3  -6   0  220.28   15.60
  -3  -6   0  225.78   15.30
   3  -6   0  228.38   15.40
   3  -6   0  208.08   15.20
   3  -6   0  213.88   15.30
  -3   6   0  215.38   15.40
  -3   6   0  230.68   15.40
  -3   6   0  226.68   15.90
  -3   6   0  218.68   15.30
   3   6   0  229.28   15.30
   3   6   0  213.98   15.40
   3   6   0  225.78   15.60
   3   6   0  222.88   15.40
   3   6   0  217.08   15.40
  -3   6   0  217.58   15.30
   4  -6   0   11.40    2.00
  -4  -6   0   11.50    1.70
   4  -6   0   12.50    1.70
  -4  -6   0   11.70    2.70
  -4  -6   0   15.50    2.20
  -4  -6   0    9.70    2.60
   4  -6   0   14.80    2.30
   4  -6   0   14.30    2.70
  -4  -6   0   16.10    2.20
   4   6   0   12.00    2.00
   4   6   0   16.30    1.90
   4   6   0   10.10    2.00
  -4   6   0   13.80    2.10
  -4   6   0   21.90    3.30
  -4   6   0   15.70    1.80
  -4   6   0   11.90    2.00
   4   6   0   11.40    2.40
  -4   6   0    9.90    1.70
   4   6   0   13.80    2.00
  -4   6   0   18.80    1.90
  -5  -6   0   88.59    7.50
  -5  -6   0   98.09    7.90
  -5  -6   0   95.19    7.40
  -5  -6   0  106.29    7.70
  -5  -6   0   97.99    7.20
   5  -6   0  104.49    7.40
   5  -6   0   99.39    7.00
   5  -6   0   87.79    7.90
  -5   6   0   93.09    7.20
   5   6   0   89.29    7.60
   5   6   0   91.39    7.30
  -5   6   0   89.99    7.30
   5   6   0   87.09    7.10
   5   6   0   92.09    7.20
   5   6   0   90.59    6.90
   5   6   0   99.19    7.20
  -5   6   0   96.19    7.00
  -5   6   0   92.49    7.50
  -5   6   0   88.29    7.00
  -5   6   0   96.89    8.50
  -5   6   0   96.29    7.20
   6  -6   0   10.60    2.90
   6  -6   0   14.90    2.50
  -6  -6   0    5.90    2.30
  -6  -6   0   14.80    2.90
  -6  -6   0   13.80    2.10
  -6  -6   0   12.70    3.00
  -6  -6   0    9.40    2.30
   6   6   0   10.80    2.30
  -6   6   0   10.20    2.60
   6   6   0   13.30    2.10
  -6   6   0   13.30    2.20
  -6   6   0    6.90    2.10
  -6   6   0   13.60    2.10
   6   6   0    7.40    2.30
   6   6   0   11.00    2.10
  -6   6   0   11.20    2.00
   6   6   0   10.10    2.20
  -6   6   0   17.90    3.90
   6   6   0    7.80    2.40
  -7  -6   0   35.70    3.50
  -7  -6   0   27.50    3.20
  -7  -6   0   28.10    3.60
  -7  -6   0   22.40    3.60
  -7  -6   0   21.30    3.00
   7  -6   0   30.10    3.40
   7  -6   0   25.90    3.50
  -7   6   0   27.80    2.90
  -7   6   0   32.10    3.70
   7   6   0   28.50    3.20
   7   6   0   26.50    3.30
   7   6   0   26.80    3.30
  -7   6   0   27.80    3.00
  -7   6   0   26.50    4.40
  -7   6   0   30.70    3.20
   7   6   0   28.40    3.00
  -7   6   0   25.10    3.50
  -8  -6   0    0.40    2.80
   8  -6   0    1.00    2.30
  -8  -6   0    1.40    2.20
  -8  -6   0   -2.00    1.90
  -8  -6   0    0.70    2.10
  -8  -6   0    1.40    2.70
  -8   6   0   -1.10    1.80
   8   6   0    3.30    2.20
   8   6   0   -0.50    2.10
   8   6   0   -0.50    1.80
  -8   6   0    3.10    2.70
   8   6   0   -0.50    2.20
  -8   6   0    1.20    2.00
  -8   6   0   -2.60    1.90
  -9  -6   0   60.49    6.70
  -9  -6   0   60.59    5.90
   9  -6   0   50.89    5.60
  -9  -6   0   61.79    6.50
  -9  -6   0   56.79    6.30
  -9  -6   0   45.90    5.60
   9   6   0   55.89    5.50
  -9   6   0   62.19    5.60
  -9   6   0   63.99    6.50
  -9   6   0   57.89    5.40
   9   6   0   55.89    5.60
   9   6   0   64.29    5.80
  -9   6   0   63.19    5.70
   9   6   0   59.59    5.80
 -10  -6   0  105.19    8.80
 -10  -6   0  102.79    8.80
 -10  -6   0  104.69    8.70
 -10  -6   0  103.49    9.30
 -10  -6   0  100.99    9.60
  10  -6   0  103.69    9.00
 -10   6   0  110.29    9.40
  10   6   0  103.69    8.80
 -10   6   0  100.79    8.60
  10   6   0  105.19    8.60
  10   6   0  108.39    8.70
  10   6   0   99.49    8.50
 -10   6   0  113.19    8.60
 -10   6   0  115.39    8.60
 -11  -6   0   51.89    6.00
 -11  -6   0   48.40    5.30
 -11  -6   0   53.29    6.00
 -11  -6   0   49.70    6.20
 -11  -6   0   54.99    6.00
  11  -6   0   50.69    6.80
  11   6   0   54.59    5.60
  11   6   0   52.69    5.60
  11   6   0   53.79    5.70
 -11   6   0   53.39    5.70
 -11   6   0   51.69    5.70
  11   6   0   46.80    5.50
 -11   6   0   53.09    6.00
 -12  -6   0   36.20    5.80
  12  -6   0   45.50    5.50
 -12  -6   0   41.50    5.30
 -12  -6   0   38.40    5.50
 -12  -6   0   36.30    4.80
 -12  -6   0   44.40    5.00
 -12   6   0   47.70    5.10
  12   6   0   40.30    4.80
 -12   6   0   38.90    5.50
 -12   6   0   41.10    4.70
  12   6   0   39.20    5.10
 -12   6   0   52.29    6.40
  12   6   0   33.80    4.50
 -13  -6   0    2.40    3.30
 -13  -6   0    3.30    3.00
 -13  -6   0    6.70    3.30
 -13  -6   0    1.30    4.50
 -13  -6   0    1.80    4.10
  13  -6   0    0.90    3.80
 -13   6   0    9.10    3.60
  13   6   0    3.10    2.70
 -13   6   0    1.40    3.70
  13   6   0    6.20    3.40
 -13   6   0    3.50    3.30
 -14  -6   0   13.50    3.80
 -14  -6   0    7.00    3.40
 -14  -6   0   10.70    3.50
  14  -6   0   12.50    4.30
 -14  -6   0    9.60    5.50
  14   6   0    4.50    3.60
  14   6   0    4.90    3.00
  14   6   0    8.60    3.60
 -14   6   0   10.50    3.80
 -14   6   0   12.10    3.60
   0  -7   0   22.10    3.60
   0  -7   0   18.10    5.00
   0  -7   0   12.90    3.00
   0   7   0   14.90    3.00
   0   7   0   24.10    5.30
   1  -7   0  685.33   48.80
   1  -7   0  730.63   48.80
   1  -7   0  711.33   48.70
  -1  -7   0  682.03   48.80
   1  -7   0  721.73   48.80
  -1  -7   0  693.43   48.80
  -1  -7   0  752.52   48.90
  -1  -7   0  730.23   48.80
   1  -7   0  715.83   49.00
  -1  -7   0  741.83   49.00
   1   7   0  702.23   48.80
  -1   7   0  711.13   48.80
   1   7   0  779.62   48.80
   1   7   0  708.83   48.70
  -1   7   0  748.93   49.10
  -1   7   0  693.33   48.80
  -1   7   0  710.93   48.80
   1   7   0  726.13   48.90
  -1   7   0  747.43   49.10
  -1   7   0  725.93   48.70
   1   7   0  716.23   49.00
   1   7   0  683.03   48.80
  -2  -7   0  316.57   22.40
   2  -7   0  368.16   22.70
   2  -7   0  321.67   22.30
   2  -7   0  328.37   22.30
  -2  -7   0  335.67   22.30
   2  -7   0  320.87   22.20
   2  -7   0  321.67   22.20
  -2  -7   0  335.97   22.30
   2  -7   0  306.17   22.20
  -2  -7   0  321.07   22.30
  -2  -7   0  336.37   22.60
  -2   7   0  335.77   22.30
   2   7   0  333.77   22.20
  -2   7   0  305.27   22.30
   2   7   0  324.67   22.30
  -2   7   0  317.77   22.20
   2   7   0  335.17   22.50
   2   7   0  304.67   22.30
  -2   7   0  290.57   22.20
  -2   7   0  353.16   22.70
  -3  -7   0   15.40    4.60
   3   7   0   17.90    4.50
  -4  -7   0  529.25   36.50
   4  -7   0  552.84   36.70
  -4  -7   0  558.54   36.70
  -4  -7   0  536.15   36.80
  -4  -7   0  546.65   36.70
   4  -7   0  521.85   36.90
   4  -7   0  536.35   36.70
   4  -7   0  539.05   36.50
   4   7   0  509.65   36.60
   4   7   0  556.84   36.80
  -4   7   0  551.34   36.60
  -4   7   0  496.95   36.60
   4   7   0  555.64   36.60
  -4   7   0  517.05   36.60
  -4   7   0  530.35   37.00
   4   7   0  539.95   36.60
  -4   7   0  548.45   36.50
   4   7   0  530.35   36.60
  -5  -7   0  248.68   17.50
  -5  -7   0  249.48   17.30
  -5  -7   0  238.68   17.00
  -5  -7   0  228.88   17.20
   5  -7   0  255.17   17.30
   5  -7   0  247.18   17.60
  -5  -7   0  251.07   17.30
   5  -7   0  255.57   16.90
   5   7   0  244.68   17.10
  -5   7   0  239.88   16.90
   5   7   0  250.67   17.10
   5   7   0  240.08   17.30
  -5   7   0  240.18   17.20
   5   7   0  233.38   17.00
   5   7   0  254.17   17.20
  -5   7   0  233.18   17.00
  -5   7   0  249.68   17.10
  -5   7   0  234.88   17.20
   5   7   0  239.48   17.10
   5   7   0  241.58   16.90
  -5   7   0  242.68   17.10
  -5   7   0  265.17   17.90
  -6  -7   0  122.19   10.00
  -6  -7   0  129.19    9.30
  -6  -7   0  136.39    9.80
   6  -7   0  130.09   10.00
  -6  -7   0  126.39    9.60
   6  -7   0  132.29    9.20
  -6  -7   0  123.19    9.50
   6  -7   0  132.79    9.60
  -6   7   0  126.99    9.20
  -6   7   0  128.79    9.40
  -6   7   0  123.09   10.50
   6   7   0  116.59    9.40
  -6   7   0  116.19    9.40
  -6   7   0  131.59    9.40
   6   7   0  129.69    9.70
   6   7   0  128.29    9.40
   6   7   0  126.49    9.30
   6   7   0  122.89    9.20
   6   7   0  121.59    9.20
  -6   7   0  128.29    9.70
  -7  -7   0    6.10    2.20
  -7  -7   0   11.70    3.00
  -7  -7   0    7.00    2.00
   7  -7   0    3.90    2.60
   7  -7   0    8.30    1.80
  -7  -7   0    6.50    2.30
  -7  -7   0    6.90    2.80
   7  -7   0    7.20    2.30
  -7   7   0    6.30    3.70
   7   7   0    8.30    2.20
  -7   7   0    8.50    2.10
   7   7   0    8.50    2.40
   7   7   0   10.10    2.30
  -7   7   0    6.50    2.10
   7   7   0    5.20    1.80
  -7   7   0    5.70    2.40
  -7   7   0    9.40    2.30
   7   7   0    3.70    1.80
  -7   7   0    5.20    1.80
   7   7   0    5.50    1.90
  -8  -7   0   -1.50    2.20
   8  -7   0    4.60    2.70
   8  -7   0    0.00    1.80
  -8  -7   0   -2.40    2.90
   8  -7   0   -0.80    2.20
  -8  -7   0    1.50    1.90
  -8  -7   0    0.10    2.20
  -8  -7   0   -2.10    2.80
   8   7   0    0.60    2.30
  -8   7   0    1.80    3.90
  -8   7   0   -0.10    3.20
  -8   7   0    1.50    2.00
  -8   7   0    0.90    1.90
   8   7   0    1.50    2.30
  -8   7   0    1.50    2.10
   8   7   0    1.20    1.90
   8   7   0   -0.30    2.10
  -8   7   0    2.30    2.60
  -9  -7   0   28.20    4.30
  -9  -7   0   15.50    3.40
  -9  -7   0   21.00    3.20
  -9  -7   0   20.10    3.50
  -9  -7   0   19.70    4.20
   9  -7   0   24.70    3.90
   9   7   0   27.60    3.40
  -9   7   0   19.40    3.20
   9   7   0   22.70    3.50
   9   7   0   22.90    3.50
  -9   7   0   24.60    3.30
  -9   7   0   26.80    4.00
  -9   7   0   25.30    3.10
   9   7   0   18.80    3.00
 -10  -7   0   13.90    4.00
 -10  -7   0   12.60    2.90
 -10  -7   0   15.50    3.40
  10  -7   0    8.00    3.50
 -10  -7   0   11.00    3.10
 -10  -7   0    7.40    3.90
 -10   7   0   13.90    3.20
  10   7   0    8.00    3.10
  10   7   0    9.90    3.30
  10   7   0   10.40    3.10
 -10   7   0   14.40    3.00
 -10   7   0    8.10    3.50
 -10   7   0    2.10    2.80
  10   7   0    8.90    2.80
 -11  -7   0    7.00    3.20
 -11  -7   0    5.30    3.10
 -11  -7   0    5.20    2.90
  11  -7   0    9.30    3.70
 -11  -7   0    9.00    4.20
 -11  -7   0    2.20    3.90
 -11   7   0    7.30    3.10
 -11   7   0    1.90    3.50
  11   7   0    6.70    2.90
  11   7   0    8.30    3.00
  11   7   0   14.30    3.10
 -11   7   0    5.60    3.00
 -11   7   0    9.70    3.90
  11   7   0    5.10    3.20
 -12  -7   0   34.40    4.90
 -12  -7   0   41.50    5.70
 -12  -7   0   49.50    5.00
  12  -7   0   42.90    5.40
 -12  -7   0   34.10    5.70
 -12  -7   0   30.20    5.60
 -12   7   0   33.10    4.90
  12   7   0   38.30    4.70
 -12   7   0   51.89    5.80
 -12   7   0   43.70    4.80
  12   7   0   35.40    5.20
  12   7   0   41.80    4.80
 -12   7   0   41.60    4.80
 -13  -7   0    2.80    3.10
 -13  -7   0    0.20    3.00
 -13  -7   0    7.40    4.70
  13  -7   0    4.20    4.00
 -13  -7   0    4.60    4.80
 -13  -7   0    3.20    3.40
 -13   7   0    3.30    3.10
 -13   7   0    0.30    4.10
  13   7   0    1.40    3.20
  13   7   0    0.00    2.70
  13   7   0    0.90    3.00
 -14  -7   0   61.19    7.00
 -14  -7   0   69.79    8.00
 -14  -7   0   65.29    7.30
  14  -7   0   78.29    7.80
 -14  -7   0   69.99    7.10
 -14  -7   0   62.89    7.40
  14   7   0   71.29    7.00
 -14   7   0   63.59    6.90
  14   7   0   46.40    6.70
  14   7   0   47.30    6.10
 -14   7   0   74.09    7.70
   0  -8   0  121.79   10.30
   0  -8   0  167.58   11.00
   0  -8   0  129.19   10.40
   0  -8   0  146.59   10.80
   0  -8   0  157.88   10.10
   0  -8   0  156.98   10.30
   0   8   0  157.58   10.30
   0   8   0  147.59   10.10
   0   8   0  131.19   10.30
   0   8   0  153.78   11.00
   0   8   0  120.89   10.50
   0   8   0  159.68   10.70
   1  -8   0  294.47   20.80
  -1  -8   0  307.57   20.70
  -1  -8   0  289.07   20.80
   1  -8   0  303.27   20.60
   1  -8   0  283.47   21.10
  -1  -8   0  313.97   20.80
  -1  -8   0  311.27   20.80
   1  -8   0  303.47   20.60
   1  -8   0  298.07   20.70
  -1  -8   0  297.37   21.10
   1   8   0  291.27   20.70
   1   8   0  302.37   21.00
   1   8   0  317.47   20.80
   1   8   0  281.57   20.70
   1   8   0  297.57   20.80
  -1   8   0  301.17   20.70
  -1   8   0  288.17   20.60
  -1   8   0  316.27   20.60
  -1   8   0  318.07   21.20
   1   8   0  292.67   20.50
  -1   8   0  315.27   21.20
  -1   8   0  298.77   20.80
  -2  -8   0    4.20    2.40
  -2  -8   0    2.10    1.80
  -2  -8   0    5.10    1.70
   2  -8   0    1.10    1.60
   2  -8   0    5.00    1.40
   2  -8   0    1.60    1.40
   2  -8   0    7.60    1.40
  -2  -8   0    6.60    1.60
   2  -8   0    4.70    2.50
  -2  -8   0    6.00    1.70
   2  -8   0   -2.20    1.50
   2   8   0    1.60    1.40
  -2   8   0    6.10    2.80
   2   8   0    3.90    1.50
  -2   8   0    3.80    1.40
   2   8   0    4.20    2.30
   2   8   0    3.10    1.50
   2   8   0   -1.60    2.00
  -2   8   0   -3.80    1.70
  -2   8   0    3.00    1.40
  -2   8   0    6.40    1.30
  -3  -8   0  261.37   17.70
  -3  -8   0  251.37   18.20
  -3  -8   0  257.87   17.90
   3  -8   0  256.07   17.80
   3  -8   0  257.87   18.30
   3  -8   0  247.78   17.70
   3  -8   0  251.27   17.70
   3  -8   0  249.88   17.70
  -3  -8   0  256.17   18.00
  -3  -8   0  264.47   17.90
   3   8   0  256.67   17.80
  -3   8   0  262.27   17.80
  -3   8   0  245.98   17.80
   3   8   0  267.87   17.70
  -3   8   0  272.67   18.30
  -3   8   0  263.77   17.70
  -3   8   0  253.67   17.70
   3   8   0  250.17   17.80
   3   8   0  261.67   17.90
   3   8   0  256.17   18.10
   4  -8   0    5.80    2.10
  -4  -8   0    4.50    2.50
   4  -8   0    5.00    2.20
  -4  -8   0    6.50    1.70
  -4   8   0    8.60    4.30
   4   8   0    5.30    2.00
   4   8   0    7.20    1.70
   4   8   0    7.10    2.20
  -4   8   0    3.20    1.70
  -4   8   0    2.20    1.90
   5  -8   0  369.26   24.80
  -5  -8   0  355.26   24.50
   5  -8   0  351.26   24.40
   5  -8   0  329.87   25.00
  -5  -8   0  380.26   24.70
  -5  -8   0  346.07   24.70
  -5  -8   0  376.16   24.80
  -5  -8   0  365.76   25.00
  -5   8   0  353.86   24.60
   5   8   0  348.67   24.60
  -5   8   0  374.96   24.50
   5   8   0  358.26   24.80
   5   8   0  365.76   24.60
   5   8   0  347.17   24.50
   5   8   0  371.86   24.60
  -5   8   0  334.67   24.60
  -5   8   0  343.67   24.70
  -5   8   0  333.67   24.60
  -5   8   0  363.06   25.20
  -6  -8   0   41.00    4.50
   6  -8   0   42.90    3.80
  -6  -8   0   44.70    4.10
   6  -8   0   36.60    4.50
  -6  -8   0   41.70    4.60
  -6  -8   0   38.80    4.50
  -6  -8   0   45.80    4.40
   6  -8   0   40.00    4.10
   6   8   0   39.00    4.10
   6   8   0   37.60    4.30
  -6   8   0   39.60    4.50
   6   8   0   38.40    4.20
  -6   8   0   37.80    4.20
   6   8   0   39.50    3.80
   6   8   0   35.60    4.20
  -6   8   0   41.40    4.20
   6   8   0   43.10    4.30
  -6   8   0   39.30    3.90
  -6   8   0   44.30    5.20
  -6   8   0   36.50    4.10
  -7  -8   0   28.30    3.20
  -7  -8   0   27.10    3.50
   7  -8   0   30.70    4.00
  -7  -8   0   33.40    4.10
  -7  -8   0   28.70    4.00
  -7  -8   0   36.60    3.70
   7  -8   0   30.50    3.40
   7  -8   0   31.40    3.90
   7   8   0   28.40    3.70
  -7   8   0   32.80    3.40
   7   8   0   32.40    3.30
  -7   8   0   33.40    3.30
  -7   8   0   32.70    3.80
  -7   8   0   33.80    4.40
  -7   8   0   37.80    5.00
   7   8   0   34.70    3.70
   7   8   0   35.20    3.20
   7   8   0   31.30    3.50
   7   8   0   32.10    3.50
  -7   8   0   27.70    3.40
  -8  -8   0    0.00    2.90
  -8  -8   0    0.20    2.40
   8  -8   0    1.20    2.80
   8  -8   0    1.80    1.90
  -8  -8   0   -1.60    3.10
  -8  -8   0    2.20    2.00
   8  -8   0   -0.20    2.40
  -8  -8   0    4.90    2.60
   8   8   0    3.00    2.40
   8   8   0    4.40    2.40
  -8   8   0    2.70    2.10
   8   8   0    3.10    2.60
  -8   8   0    1.20    2.70
   8   8   0    0.00    1.90
  -8   8   0   -5.60    4.10
  -8   8   0   -0.30    1.90
  -8   8   0   -1.10    2.20
   9  -8   0   30.60    4.10
  -9  -8   0   19.20    4.50
   9  -8   0   20.10    3.90
  -9  -8   0   25.70    3.80
  -9  -8   0   26.30    3.90
   9  -8   0   30.10    3.40
  -9  -8   0   35.60    4.80
  -9  -8   0   30.50    3.60
  -9   8   0   34.80    3.60
   9   8   0   25.80    3.40
  -9   8   0   27.90    4.30
   9   8   0   25.00    3.70
   9   8   0   31.50    4.00
   9   8   0   30.90    4.00
  -9   8   0   29.90    3.80
  -9   8   0   30.30    3.80
 -10  -8   0  116.49   10.70
 -10  -8   0  121.59   10.20
 -10  -8   0  121.49   10.10
 -10  -8   0  137.69   10.90
  10  -8   0  119.19   10.30
 -10  -8   0  128.29    9.80
 -10   8   0  127.79    9.90
 -10   8   0  121.09    9.90
  10   8   0  115.49    9.80
  10   8   0  121.59    9.70
  10   8   0  126.79   10.20
 -10   8   0  125.59    9.80
 -10   8   0  123.59   10.60
  10   8   0  133.69   10.10
 -11  -8   0   -1.60    4.20
  11  -8   0   18.00    3.90
 -11  -8   0    5.40    4.10
 -11  -8   0    7.30    3.20
 -11  -8   0   11.00    3.50
 -11  -8   0    6.40    3.00
  11   8   0    8.90    3.40
  11   8   0    7.60    2.90
 -11   8   0   12.20    4.00
  11   8   0    9.80    3.30
 -11   8   0   12.00    3.00
  11   8   0    8.50    3.10
 -11   8   0   10.10    3.10
 -11   8   0   10.40    3.30
  12  -8   0   48.70    5.50
 -12  -8   0   42.20    5.70
 -12  -8   0   31.70    4.40
 -12  -8   0   34.10    4.80
 -12  -8   0   32.30    4.80
 -12  -8   0   29.60    5.50
  12   8   0   36.70    4.60
 -12   8   0   39.50    5.60
  12   8   0   34.70    4.90
 -12   8   0   42.30    4.80
 -12   8   0   35.20    4.60
  12   8   0   27.30    4.40
 -12   8   0   34.10    4.70
  13  -8   0   75.29    7.90
 -13  -8   0   69.19    7.20
 -13  -8   0   61.79    8.00
 -13  -8   0   72.89    7.90
 -13  -8   0   74.69    7.50
 -13   8   0   70.19    7.20
  13   8   0   75.39    7.00
 -13   8   0   75.99    8.00
  13   8   0   61.99    7.00
  13   8   0   73.49    7.80
 -14  -8   0    7.50    3.70
 -14  -8   0    4.30    3.30
 -14  -8   0    7.00    4.90
 -14  -8   0   -1.10    4.80
  14  -8   0   -0.20    4.00
 -14  -8   0    4.00    3.20
  14   8   0    3.70    3.80
 -14   8   0    3.30    3.50
  14   8   0    2.30    3.30
 -14   8   0    4.50    3.90
  14   8   0    1.70    2.80
   0  -9   0    6.80    2.70
   0  -9   0   -1.10    1.70
   0  -9   0    4.70    1.50
   0  -9   0    1.30    1.50
   0  -9   0    2.50    2.20
   0  -9   0    2.90    1.20
   0   9   0    1.40    1.40
   0   9   0    0.20    1.10
   0   9   0    5.00    2.20
   0   9   0    0.60    1.40
   0   9   0    4.70    2.10
   0   9   0    9.10    2.60
  -1  -9   0 1239.78   81.19
  -1  -9   0 1232.88   81.09
  -1  -9   0 1164.48   81.19
   1  -9   0 1219.88   81.09
  -1  -9   0 1151.78   81.09
   1  -9   0 1197.38   81.09
  -1  -9   0 1190.08   81.39
   1  -9   0 1134.49   81.19
   1  -9   0 1135.29   81.09
   1  -9   0 1199.38   81.39
   1   9   0 1312.57   81.19
  -1   9   0 1234.28   81.39
  -1   9   0 1175.08   81.19
  -1   9   0 1148.69   81.09
   1   9   0 1226.48   80.99
  -1   9   0 1194.88   81.09
   1   9   0 1177.88   81.09
   1   9   0 1144.59   81.09
   1   9   0 1218.48   81.29
  -1   9   0 1231.88   81.39
  -1   9   0 1209.28   81.09
   1   9   0 1205.88   81.19
   2  -9   0  966.40   65.29
  -2  -9   0  913.51   65.49
   2  -9   0  920.01   65.49
   2  -9   0  932.51   65.19
  -2  -9   0 1004.80   65.29
  -2  -9   0  970.40   65.29
  -2  -9   0  960.80   65.29
   2  -9   0  963.90   65.19
   2  -9   0  963.20   65.29
  -2  -9   0  992.80   65.29
   2   9   0 1011.10   65.19
   2   9   0  937.51   65.39
  -2   9   0  965.60   65.19
   2   9   0 1019.70   65.39
   2   9   0  949.90   65.29
  -2   9   0  960.10   65.19
  -2   9   0  962.70   65.29
  -2   9   0  929.11   65.29
  -2   9   0  983.00   65.59
   2   9   0  927.51   65.19
  -3  -9   0   34.20    4.20
   3  -9   0   35.70    3.80
   3  -9   0   30.20    3.70
   3  -9   0   31.60    4.30
  -3  -9   0   33.90    4.00
  -3  -9   0   47.40    4.50
   3  -9   0   39.70    3.60
  -3  -9   0   44.20    4.60
  -3  -9   0   37.20    3.80
   3  -9   0   31.60    3.60
   3  -9   0   41.40    3.70
  -3   9   0   33.50    3.50
   3   9   0   42.10    3.80
  -3   9   0   42.60    4.10
  -3   9   0   42.90    3.70
   3   9   0   32.60    4.00
   3   9   0   36.60    3.60
  -3   9   0   27.10    5.00
   3   9   0   40.40    3.90
   3   9   0   38.40    3.80
  -3   9   0   32.40    3.70
  -4  -9   0  697.33   47.30
  -4  -9   0  711.13   47.50
  -4  -9   0  715.33   47.10
   4  -9   0  688.13   47.10
  -4  -9   0  707.03   47.30
  -4  -9   0  681.13   47.30
   4  -9   0  705.33   47.20
   4  -9   0  701.83   47.30
   4  -9   0  665.93   47.10
   4  -9   0  652.43   47.60
   4   9   0  722.33   47.40
  -4   9   0  734.13   47.70
  -4   9   0  667.73   47.10
   4   9   0  733.33   47.10
  -4   9   0  680.23   47.20
   4   9   0  657.03   47.20
   4   9   0  731.53   47.30
  -4   9   0  654.13   47.30
   4   9   0  680.63   47.20
  -4   9   0  670.33   47.10
  -5  -9   0   72.39    7.40
  -5  -9   0   82.89    6.60
   5  -9   0   78.29    6.10
   5  -9   0   84.09    6.60
   5  -9   0   69.19    6.60
  -5  -9   0   75.59    6.80
   5  -9   0   66.69    7.40
  -5  -9   0   84.49    6.10
  -5   9   0   72.79    6.00
   5   9   0   77.89    6.30
   5   9   0   79.29    6.20
   5   9   0   83.99    6.40
  -5   9   0   72.59    8.10
   5   9   0   66.29    6.70
  -5   9   0   69.99    6.40
   5   9   0   76.49    7.10
  -5   9   0   76.99    6.10
  -5   9   0   71.39    6.30
  -5   9   0   76.19    7.20
   6  -9   0  336.57   24.80
  -6  -9   0  336.77   24.80
   6  -9   0  363.06   24.20
   6  -9   0  371.76   24.60
  -6  -9   0  364.16   24.50
  -6  -9   0  355.96   24.30
  -6  -9   0  354.16   24.60
  -6   9   0  356.96   24.40
   6   9   0  365.96   24.60
   6   9   0  317.67   24.90
   6   9   0  370.56   24.40
  -6   9   0  341.37   24.50
   6   9   0  326.07   24.20
  -6   9   0  362.16   24.30
  -6   9   0  337.07   25.00
   6   9   0  359.66   24.40
  -6   9   0  359.76   24.30
  -6   9   0  346.77   24.40
   6   9   0  358.86   24.30
  -7  -9   0   37.60    4.20
   7  -9   0   35.00    3.90
  -7  -9   0   47.90    4.30
  -7  -9   0   43.00    4.70
  -7  -9   0   34.50    4.10
  -7  -9   0   44.40    4.90
   7  -9   0   39.70    4.30
  -7   9   0   40.50    4.10
   7   9   0   43.00    4.40
  -7   9   0   46.80    5.60
   7   9   0   45.10    4.00
   7   9   0   49.99    4.50
  -7   9   0   40.40    4.30
   7   9   0   30.50    4.80
  -7   9   0   43.40    4.70
  -7   9   0   45.20    4.10
   7   9   0   43.10    4.40
   7   9   0   34.90    3.70
  -7   9   0   36.10    3.90
   8  -9   0    8.30    2.10
  -8  -9   0    2.10    3.30
  -8  -9   0    2.50    3.20
  -8  -9   0    5.30    2.20
  -8  -9   0    4.80    2.70
   8  -9   0   -0.20    3.10
   8  -9   0   -0.10    2.50
  -8  -9   0   -5.20    3.20
   8   9   0    3.50    2.40
  -8   9   0    3.50    2.40
   8   9   0    5.20    2.10
   8   9   0    3.40    2.60
  -8   9   0    7.20    2.20
  -8   9   0   -0.10    4.40
  -8   9   0    3.40    2.30
   8   9   0    4.60    2.80
  -8   9   0    1.90    2.50
   8   9   0    6.30    2.10
  -8   9   0    6.90    2.80
   9  -9   0    7.90    2.40
  -9  -9   0    8.40    3.00
  -9  -9   0   -3.20    3.50
  -9  -9   0    6.40    2.60
   9  -9   0    6.20    3.20
  -9  -9   0    7.70    3.90
  -9  -9   0   13.80    3.20
  -9   9   0   10.30    2.70
  -9   9   0   13.00    3.00
  -9   9   0   17.00    5.20
   9   9   0    6.80    3.20
   9   9   0    7.20    3.10
  -9   9   0    9.10    2.70
   9   9   0    1.10    2.60
   9   9   0    5.40    2.50
  -9   9   0    7.50    3.30
 -10  -9   0   86.29    7.80
 -10  -9   0   73.79    7.20
 -10  -9   0   90.09    7.70
 -10  -9   0   72.89    8.40
  10  -9   0   82.59    7.90
 -10   9   0   68.79    8.00
  10   9   0   84.79    7.10
 -10   9   0   80.29    8.40
 -10   9   0   91.79    7.50
  10   9   0   72.99    8.10
  10   9   0   83.19    7.80
 -10   9   0   85.09    7.40
  10   9   0   77.89    7.30
 -11  -9   0    5.60    3.30
 -11  -9   0    2.80    2.90
 -11  -9   0    4.60    4.30
 -11  -9   0   -1.10    3.10
 -11  -9   0    3.00    4.30
  11  -9   0   -1.50    3.30
 -11   9   0   10.90    3.90
 -11   9   0    3.80    2.90
 -11   9   0    3.00    3.20
 -11   9   0    6.80    3.40
  11   9   0   16.20    3.90
  11   9   0   -0.50    2.60
  11   9   0   -5.40    3.00
  11   9   0    5.00    3.10
 -12  -9   0   16.60    4.20
 -12  -9   0   35.10    5.50
 -12  -9   0   29.60    4.10
 -12  -9   0   23.40    4.20
 -12  -9   0   12.20    4.90
  12  -9   0   24.30    4.60
  12   9   0   25.30    4.50
  12   9   0   23.60    4.00
 -12   9   0   18.80    4.60
  12   9   0   17.70    3.70
  12   9   0   18.80    4.20
 -12   9   0   32.10    4.30
 -12   9   0   21.30    4.00
 -13  -9   0    8.40    3.40
  13  -9   0    6.40    4.00
 -13  -9   0   13.60    5.10
 -13  -9   0   13.70    4.10
 -13  -9   0    7.90    4.80
 -13  -9   0    5.60    3.50
 -13   9   0   12.10    4.50
  13   9   0    2.20    3.30
  13   9   0    2.00    3.20
 -13   9   0   11.60    4.20
  13   9   0    7.90    3.70
 -13   9   0    7.80    3.60
 -14  -9   0    7.90    3.60
 -14  -9   0    8.90    3.50
 -14  -9   0   10.10    4.40
 -14  -9   0    7.70    5.00
  14  -9   0    9.80    4.40
 -14  -9   0   11.70    5.30
  14   9   0    3.10    4.70
 -14   9   0   13.70    4.00
 -14   9   0    4.20    4.00
  14   9   0    9.20    3.60
  14   9   0    5.30    3.60
   0 -10   0   40.00    4.00
   0 -10   0   41.40    4.60
   0 -10   0   55.49    4.50
   0 -10   0   58.89    4.20
   0 -10   0   39.80    3.70
   0 -10   0   36.90    4.30
   0  10   0   54.69    4.70
   0  10   0   36.30    4.50
   0  10   0   50.39    4.10
   0  10   0   48.10    4.90
   0  10   0   41.90    3.80
   0  10   0   43.40    4.00
   1 -10   0   58.29    4.90
  -1 -10   0   65.19    5.50
  -1 -10   0   62.69    4.90
  -1 -10   0   63.19    5.90
   1 -10   0   61.69    6.00
   1 -10   0   69.79    5.20
   1 -10   0   50.59    4.60
  -1 -10   0   57.29    5.00
   1 -10   0   55.89    4.80
  -1 -10   0   51.39    5.20
  -1  10   0   50.09    4.80
  -1  10   0   50.39    4.60
   1  10   0   58.49    5.20
   1  10   0   54.19    4.70
  -1  10   0   68.89    6.10
  -1  10   0   62.29    6.10
  -1  10   0   58.19    4.70
   1  10   0   53.79    4.90
  -1  10   0   61.39    5.20
   1  10   0   67.79    5.50
   1  10   0   51.19    4.40
   1  10   0   77.09    6.00
   2 -10   0   20.70    2.20
   2 -10   0   11.80    2.10
  -2  10   0    4.70    3.50
  -3 -10   0    2.50    2.20
   3 -10   0    5.20    1.90
   3 -10   0    1.90    1.90
  -3 -10   0    1.30    2.50
   3 -10   0    1.90    1.90
   3 -10   0   -0.30    3.30
   3 -10   0    3.60    1.90
   3 -10   0    0.70    2.00
  -3 -10   0    1.20    1.90
  -3 -10   0    3.50    3.30
  -3 -10   0   -0.40    2.30
  -3  10   0    3.20    1.80
   3  10   0    2.50    2.00
   3  10   0    4.10    1.90
  -3  10   0    3.20    1.60
   3  10   0    3.70    1.80
  -3  10   0    3.30    1.90
  -3  10   0   -4.10    3.50
   3  10   0    1.30    2.80
  -3  10   0    3.40    2.30
   3  10   0    1.10    2.90
  -4 -10   0   13.20    2.30
   4 -10   0   15.30    2.40
  -4 -10   0   19.30    2.90
   4 -10   0   19.60    2.30
  -4 -10   0   14.80    2.90
  -4 -10   0   13.40    3.20
   4 -10   0   17.90    4.00
   4 -10   0   14.70    2.30
   4 -10   0   10.10    2.40
   4 -10   0   15.20    2.60
  -4 -10   0   16.50    3.60
   4  10   0   11.80    3.30
   4  10   0   14.60    2.50
  -4  10   0   13.60    2.80
  -4  10   0   19.10    4.20
  -4  10   0   16.90    2.50
   4  10   0   14.20    2.60
   4  10   0   11.60    3.30
   4  10   0   14.20    2.30
  -4  10   0   16.30    2.40
   5 -10   0   40.60    4.50
  -5 -10   0   36.90    4.30
   5 -10   0   41.20    4.70
   5 -10   0   39.20    4.10
  -5 -10   0   40.90    4.20
  -5 -10   0   42.70    4.90
   5 -10   0   36.00    4.90
  -5 -10   0   43.70    4.40
  -5 -10   0   48.50    4.80
  -5  10   0   40.80    4.70
  -5  10   0   41.90    5.40
   5  10   0   47.10    4.30
  -5  10   0   41.60    4.10
   5  10   0   38.90    4.40
   5  10   0   41.00    4.40
   5  10   0   40.60    4.50
  -5  10   0   50.59    4.40
  -5  10   0   42.60    4.10
   5  10   0   36.10    4.10
   6 -10   0   71.99    5.80
  -6 -10   0   72.99    5.90
  -6 -10   0   81.29    7.30
  -6 -10   0   76.49    6.70
   6 -10   0   66.09    7.20
  -6 -10   0   74.49    6.40
   6 -10   0   71.69    6.30
   6  10   0   83.09    6.70
   6  10   0   72.69    6.30
   6  10   0   63.89    6.00
   6  10   0   61.89    6.10
  -6  10   0   74.19    5.80
   6  10   0   71.49    6.00
  -6  10   0   70.19    6.10
  -6  10   0   74.19    7.80
  -6  10   0   70.59    6.20
  -6  10   0   72.89    5.90
  -7 -10   0   64.59    5.30
   7 -10   0   58.59    6.40
  -7 -10   0   60.39    6.70
  -7 -10   0   57.49    5.80
  -7 -10   0   54.79    6.20
   7 -10   0   60.89    5.10
   7 -10   0   58.09    5.80
  -7  10   0   54.79    5.20
   7  10   0   53.79    5.40
  -7  10   0   55.99    5.60
   7  10   0   45.60    5.40
  -7  10   0   55.69    5.60
   7  10   0   65.49    5.00
  -7  10   0   54.79    5.30
   7  10   0   61.19    5.50
   7  10   0   52.29    5.20
  -7  10   0   69.79    6.70
  -7  10   0   61.69    5.20
   7  10   0   60.79    6.10
  -8 -10   0  218.38   15.70
  -8 -10   0  217.48   16.30
   8 -10   0  209.48   16.30
   8 -10   0  218.08   15.50
  -8 -10   0  210.88   16.00
   8 -10   0  229.38   16.10
  -8 -10   0  238.58   16.50
  -8 -10   0  209.48   15.90
  -8  10   0  219.78   15.60
   8  10   0  202.88   15.70
  -8  10   0  228.78   15.80
   8  10   0  228.38   15.90
  -8  10   0  228.38   15.90
   8  10   0  203.28   15.50
   8  10   0  203.18   15.50
  -8  10   0  208.28   15.80
   8  10   0  226.38   16.10
  -8  10   0  247.28   17.00
  -8  10   0  233.48   15.60
   8  10   0  215.58   15.60
  -9 -10   0  216.68   15.80
  -9 -10   0  214.68   15.80
   9 -10   0  211.88   16.10
  -9 -10   0  222.98   16.40
  -9 -10   0  222.68   16.30
   9 -10   0  217.28   15.90
  -9 -10   0  207.28   15.40
   9  10   0  213.98   15.50
   9  10   0  214.58   15.90
  -9  10   0  221.38   15.60
  -9  10   0  213.28   15.40
   9  10   0  200.58   15.30
   9  10   0  216.48   15.70
  -9  10   0  213.88   15.80
  -9  10   0  196.78   15.50
 -10 -10   0  156.68   11.10
 -10 -10   0  137.39   12.20
 -10 -10   0  159.98   12.30
 -10 -10   0  138.19   11.50
 -10 -10   0  147.49   11.50
  10 -10   0  154.18   12.90
  10  10   0  117.29   12.30
 -10  10   0  147.59   11.50
  10  10   0  138.99   10.90
  10  10   0  147.29   11.50
  10  10   0  132.09   11.00
 -10  10   0  142.29   11.20
 -10  10   0  136.59   11.70
 -10  10   0  144.69   11.20
 -11 -10   0   21.10    5.40
 -11 -10   0   31.90    4.00
 -11 -10   0   22.50    5.20
  11 -10   0   35.90    4.80
 -11 -10   0   28.20    4.40
 -11  10   0   28.30    4.10
 -11  10   0   19.90    4.30
 -11  10   0   27.00    4.10
  11  10   0   29.30    4.40
  11  10   0   24.60    3.80
  11  10   0   20.10    4.10
 -12 -10   0   55.79    7.20
 -12 -10   0   58.69    6.40
  12 -10   0   62.49    6.70
 -12 -10   0   52.99    6.20
 -12 -10   0   52.59    7.10
 -12 -10   0   62.79    7.00
 -12  10   0   71.89    6.60
  12  10   0   45.80    6.10
  12  10   0   61.79    6.20
 -12  10   0   68.39    7.20
  12  10   0   52.99    6.10
 -12  10   0   70.39    6.90
 -13 -10   0   38.90    6.20
 -13 -10   0   47.80    6.70
 -13 -10   0   46.20    5.10
 -13 -10   0   32.20    5.20
 -13 -10   0   38.40    5.50
  13 -10   0   33.00    5.60
 -13  10   0   35.80    5.90
  13  10   0   29.90    6.00
 -13  10   0   46.30    5.30
  13  10   0   48.00    5.20
 -13  10   0   47.40    5.50
  13  10   0   33.00    5.20
 -14 -10   0   -3.30    3.20
 -14 -10   0    9.20    5.10
 -14 -10   0   -0.10    4.00
  14 -10   0    1.00    4.20
 -14 -10   0    2.30    5.10
 -14  10   0   -1.10    3.40
 -14  10   0   -6.80    4.40
  14  10   0    2.00    3.30
 -14  10   0    1.90    3.90
   0 -11   0    1.50    3.00
   0 -11   0    3.60    1.80
   0 -11   0   -0.30    2.20
   0 -11   0    0.70    1.40
   0 -11   0    0.50    2.60
   0 -11   0   -1.70    1.90
   0  11   0    2.00    1.60
   0  11   0   -3.40    2.40
   0  11   0   -3.30    3.00
   0  11   0   -0.70    2.40
   0  11   0    2.50    1.80
   0  11   0    2.90    1.40
   1 -11   0  141.29    9.90
   1 -11   0  134.29   10.20
  -1 -11   0  137.49   10.90
   1 -11   0  121.09   10.90
  -1 -11   0  137.59   10.50
   1 -11   0  143.09   10.10
   1 -11   0  142.59   10.00
  -1 -11   0  141.39   10.30
  -1 -11   0  131.49   10.10
   1  11   0  120.79   10.90
  -1  11   0  147.09   10.00
   1  11   0  148.39   10.00
   1  11   0  133.69    9.80
  -1  11   0  145.09   10.00
   1  11   0  144.79   10.30
  -1  11   0  141.59   10.10
   1  11   0  145.69   10.10
  -1  11   0  126.49   10.30
  -1  11   0  130.99   10.90
   2 -11   0  346.77   25.10
  -2 -11   0  350.06   25.20
  -2 -11   0  373.56   25.20
  -2 -11   0  381.46   25.60
   2 -11   0  380.96   25.70
  -2 -11   0  361.06   25.20
   2 -11   0  345.97   25.00
  -2 -11   0  356.46   25.20
   2 -11   0  356.76   25.00
   2 -11   0  366.66   25.00
  -2  11   0  396.16   25.20
   2  11   0  382.86   25.50
   2  11   0  364.46   24.80
  -2  11   0  343.97   25.00
  -2  11   0  372.16   25.00
  -2  11   0  364.36   25.70
  -2  11   0  364.66   25.90
  -2  11   0  349.67   25.00
   2  11   0  348.37   25.10
   2  11   0  387.96   25.10
   2  11   0  351.66   25.40
   2  11   0  353.66   25.00
   3 -11   0  115.89    8.90
   3 -11   0  112.39    8.90
  -3 -11   0  115.99    9.30
  -3 -11   0  116.69    9.20
  -3 -11   0  132.19    9.30
   3 -11   0  124.59    9.10
  -3 -11   0  131.29   10.20
   3 -11   0  121.09    9.00
   3 -11   0  117.79    9.10
   3 -11   0  121.09   10.40
  -3 -11   0  118.69    9.50
   3  11   0  117.39    9.00
  -3  11   0  121.69    8.90
   3  11   0  124.49   10.00
  -3  11   0  140.29   10.60
   3  11   0  117.29    9.10
  -3  11   0  114.69   10.30
  -3  11   0  111.69    9.00
  -3  11   0  118.79    9.00
   3  11   0  128.39    8.90
  -4 -11   0   20.30    3.90
   4 -11   0   18.20    2.80
   4 -11   0   11.20    3.90
  -4 -11   0   19.70    2.60
   4 -11   0   15.00    2.50
  -4 -11   0   14.60    3.10
   4 -11   0   17.70    2.60
   4 -11   0   18.40    2.80
   4 -11   0   19.50    2.50
  -4 -11   0   16.70    3.00
  -4 -11   0   19.30    3.30
   4  11   0   21.10    2.70
  -4  11   0   16.70    2.60
  -4  11   0   16.70    2.40
  -4  11   0   13.30    4.40
   4  11   0   20.00    2.50
   4  11   0   12.80    3.50
   4  11   0   15.20    2.70
   4  11   0   16.70    3.10
  -4  11   0   19.60    3.10
  -4  11   0   20.60    2.60
  -5 -11   0    2.80    1.90
   5 -11   0    0.30    2.00
  -5 -11   0    0.90    2.60
  -5 -11   0    2.80    2.40
  -5 -11   0    4.60    3.30
  -5 -11   0    0.60    2.50
   5 -11   0   -3.70    3.30
   5 -11   0    4.10    2.30
   5 -11   0   -0.30    1.80
  -5  11   0    0.10    3.80
  -5  11   0    1.20    1.80
  -5  11   0    6.60    2.50
   5  11   0    0.30    1.80
  -5  11   0    1.60    1.70
   5  11   0    4.20    2.40
   5  11   0    0.10    1.90
   5  11   0    0.50    2.80
   5  11   0   -3.40    1.90
  -6 -11   0   22.30    3.90
   6 -11   0   26.80    3.60
  -6 -11   0   38.20    4.10
  -6 -11   0   31.30    3.80
  -6 -11   0   33.10    4.60
   6 -11   0   28.60    5.00
  -6 -11   0   34.50    3.80
   6 -11   0   33.60    3.70
  -6  11   0   34.10    3.50
  -6  11   0   33.40    3.70
  -6  11   0   32.80    3.70
   6  11   0   39.10    4.70
   6  11   0   29.20    3.60
   6  11   0   33.60    3.50
  -6  11   0   34.60    5.10
   6  11   0   33.00    4.10
  -6  11   0   35.30    3.60
   6  11   0   35.20    3.60
  -7 -11   0   23.30    4.30
   7 -11   0   20.30    2.90
  -7 -11   0   24.10    2.90
  -7 -11   0   25.50    4.00
   7 -11   0   27.70    4.20
  -7 -11   0   20.40    3.40
   7 -11   0   22.80    3.40
  -7 -11   0   25.60    3.90
  -7  11   0   23.10    3.20
  -7  11   0   30.30    3.40
   7  11   0   20.50    3.10
   7  11   0   21.10    3.30
   7  11   0   17.50    2.70
  -7  11   0   29.20    3.50
   7  11   0   22.00    3.20
  -7  11   0   25.40    3.00
   7  11   0   18.70    2.90
  -7  11   0   28.80    3.00
   7  11   0   24.90    3.80
  -7  11   0   49.40    5.40
  -8 -11   0   46.80    6.00
   8 -11   0   57.19    5.90
   8 -11   0   50.59    5.00
  -8 -11   0   45.80    5.20
  -8 -11   0   44.40    5.70
   8 -11   0   44.80    5.70
  -8 -11   0   53.49    5.30
   8  11   0   44.90    5.90
  -8  11   0   58.69    6.90
   8  11   0   57.99    5.40
  -8  11   0   62.19    5.70
  -8  11   0   56.09    5.70
   8  11   0   57.19    4.90
   8  11   0   56.39    5.60
   8  11   0   49.70    5.40
  -8  11   0   43.70    5.20
  -8  11   0   40.70    4.90
   8  11   0   56.49    5.10
  -8  11   0   51.19    5.20
  -9 -11   0  114.79    9.30
  -9 -11   0   99.09    9.80
   9 -11   0  104.99    8.50
  -9 -11   0  104.99   10.20
   9 -11   0  112.69    9.40
  -9 -11   0  111.09    8.80
   9 -11   0  115.09    9.80
   9  11   0  102.29    8.80
  -9  11   0  112.49    8.70
  -9  11   0  112.99    9.20
   9  11   0  107.49    8.60
  -9  11   0  112.79    9.10
   9  11   0  109.49    8.60
   9  11   0   99.69   10.90
  -9  11   0   97.79    8.90
   9  11   0  110.49    8.40
  -9  11   0  111.79    8.70
   9  11   0  109.49    9.00
 -10 -11   0   37.10    4.30
  10 -11   0   39.80    4.20
 -10 -11   0   36.90    5.90
  10 -11   0   42.40    5.30
 -10 -11   0   42.60    5.00
 -10 -11   0   34.80    5.60
 -10  11   0   48.30    5.10
  10  11   0   37.60    5.10
  10  11   0   34.80    4.90
 -10  11   0   35.60    4.70
  10  11   0   34.30    4.50
  10  11   0   36.20    4.20
 -10  11   0   43.80    4.70
 -10  11   0   38.90    5.00
 -11 -11   0   23.80    3.80
 -11 -11   0   21.50    5.20
 -11 -11   0   20.70    5.30
  11 -11   0   25.70    4.50
 -11 -11   0   23.80    4.20
  11  11   0   27.30    3.70
 -11  11   0   26.30    4.20
  11  11   0   22.70    4.40
  11  11   0   24.30    4.40
 -11  11   0   23.40    6.40
 -11  11   0   16.20    4.30
 -11  11   0   36.30    4.20
 -12 -11   0    6.10    3.40
 -12 -11   0    1.70    4.40
  12 -11   0    0.90    3.60
 -12 -11   0    5.10    3.30
 -12 -11   0   -0.20    4.70
 -12  11   0    7.70    3.80
  12  11   0    1.50    3.20
 -12  11   0    0.60    3.50
 -12  11   0    0.20    3.20
  12  11   0   -2.60    3.30
  12  11   0    4.40    2.90
 -13 -11   0   -6.20    3.10
 -13 -11   0    1.20    3.30
  13 -11   0    3.50    4.00
 -13 -11   0   -1.00    4.90
 -13 -11   0   -0.50    4.40
 -13  11   0    0.40    3.70
  13  11   0    2.30    3.10
 -13  11   0   -1.80    3.20
  13  11   0    5.30    3.20
  13  11   0    3.00    3.60
 -13  11   0   -5.10    4.70
  14 -11   0    4.30    4.30
 -14 -11   0   -0.90    5.30
 -14 -11   0   -4.90    3.20
  14  11   0    1.10    3.10
  14  11   0    5.80    3.40
 -14  11   0    0.90    4.00
  14  11   0    6.70    4.10
 -14  11   0   -1.00    4.90
   0 -12   0  219.58   16.20
   0 -12   0  227.88   15.40
   0 -12   0  217.88   15.20
   0 -12   0  219.88   16.00
   0 -12   0  206.68   15.60
   0 -12   0  200.48   15.80
   0  12   0  206.18   15.40
   0  12   0  219.88   15.20
   0  12   0  217.28   15.30
   0  12   0  237.48   15.90
   0  12   0  226.88   16.20
   0  12   0  217.88   15.70
  -1 -12   0  142.99   10.60
  -1 -12   0  140.09    9.80
  -1 -12   0  114.79    9.50
   1 -12   0  104.89    9.40
  -1 -12   0  150.78   10.10
   1 -12   0  144.19    9.60
   1 -12   0  108.39    9.50
   1 -12   0  123.99    9.30
  -1 -12   0  121.89   11.10
   1 -12   0  159.28   10.60
  -1  12   0  115.59    9.40
  -1  12   0  115.69    9.20
   1  12   0  119.69    9.40
   1  12   0  118.89    9.10
   1  12   0  127.09    9.30
  -1  12   0  122.39    9.30
  -1  12   0  106.89   12.80
   1  12   0  103.39   12.40
  -1  12   0  135.29   10.70
   1  12   0  141.99   10.10
   1  12   0  127.59    9.80
  -1  12   0  139.49    9.80
  -2 -12   0  139.09    9.80
   2 -12   0  125.99    9.50
  -2 -12   0  127.99   10.80
   2 -12   0  115.59    9.40
  -2 -12   0  124.79    9.70
   2 -12   0  126.09    9.50
  -2 -12   0  115.09    9.90
   2 -12   0  129.49    9.70
   2 -12   0  110.29   10.70
  -2 -12   0  137.99   10.00
  -2  12   0  136.99    9.90
  -2  12   0  128.59    9.40
   2  12   0  128.49    9.60
  -2  12   0  126.39    9.90
  -2  12   0  132.99   11.10
   2  12   0  123.99    9.50
  -2  12   0  142.09   10.90
   2  12   0  110.99   12.70
   2  12   0  116.39    9.10
  -2  12   0  141.69    9.60
   2  12   0  143.59   10.20
   2  12   0  121.19    9.70
   3 -12   0   18.60    2.70
   3 -12   0   19.10    4.30
  -3 -12   0   16.50    3.00
   3 -12   0   20.40    2.80
   3 -12   0   17.40    2.90
  -3 -12   0   23.40    3.20
  -3 -12   0   22.20    3.20
  -3 -12   0   28.50    4.30
  -3 -12   0   15.10    3.30
   3 -12   0   23.10    2.80
   3 -12   0   19.40    2.70
  -3  12   0   22.70    3.30
  -3  12   0   27.40    5.00
   3  12   0   15.40    4.60
   3  12   0   16.50    2.70
  -3  12   0   17.20    2.70
  -3  12   0   23.00    4.70
   3  12   0   15.80    2.90
  -3  12   0   19.30    2.80
   3  12   0   23.70    2.90
  -3  12   0   21.90    2.70
  -4 -12   0  211.38   15.80
   4 -12   0  210.58   16.70
  -4 -12   0  221.88   16.20
   4 -12   0  224.68   15.60
   4 -12   0  233.68   15.80
   4 -12   0  222.38   15.90
  -4 -12   0  238.68   16.10
   4 -12   0  231.88   15.70
  -4 -12   0  220.78   16.00
   4 -12   0  233.28   15.70
  -4 -12   0  223.58   16.70
   4  12   0  234.18   16.10
   4  12   0  178.48   16.80
   4  12   0  221.28   15.90
  -4  12   0  227.48   15.80
  -4  12   0  229.48   15.70
  -4  12   0  237.58   16.00
  -4  12   0  228.88   16.80
   4  12   0  206.08   15.80
   4  12   0  215.98   15.70
   5 -12   0    2.30    1.90
  -5 -12   0   -0.50    3.20
  -5 -12   0    0.10    2.30
  -5 -12   0    2.30    1.90
   5 -12   0    3.70    1.80
  -5 -12   0    0.10    2.60
   5 -12   0   -1.40    1.90
   5 -12   0    1.10    2.20
   5 -12   0    2.30    3.40
  -5 -12   0    3.60    2.60
   5 -12   0    0.00    1.90
   5  12   0   -0.30    2.30
   5  12   0   -1.80    1.80
   5  12   0    0.30    2.20
  -5  12   0    1.10    2.40
   5  12   0    0.70    2.00
  -5  12   0    1.70    1.80
  -5  12   0   -2.40    1.80
  -5  12   0    6.20    4.00
  -6 -12   0   15.00    2.90
   6 -12   0   16.70    3.10
  -6 -12   0   12.90    2.40
   6 -12   0   12.60    2.70
  -6 -12   0   10.90    3.10
   6 -12   0   16.00    2.40
   6 -12   0    7.20    3.50
  -6 -12   0   12.60    3.70
  -6  12   0   21.00    4.50
   6  12   0   15.80    4.10
  -6  12   0   16.30    2.40
   6  12   0    9.60    2.40
   6  12   0   14.30    2.50
   6  12   0   13.30    2.80
  -6  12   0   14.50    2.90
  -6  12   0   12.60    2.30
   6  12   0   11.90    2.70
   7 -12   0   35.40    3.50
   7 -12   0   31.80    4.00
  -7 -12   0   31.80    3.50
   7 -12   0   23.40    4.50
  -7 -12   0   39.90    4.10
  -7 -12   0   28.40    4.20
  -7 -12   0   31.00    4.40
  -7 -12   0   32.40    4.90
  -7  12   0   32.90    4.00
   7  12   0   32.50    3.70
  -7  12   0   42.10    5.80
   7  12   0   27.80    3.20
   7  12   0   28.60    3.80
   7  12   0   28.10    4.40
  -7  12   0   35.10    3.80
   7  12   0   28.20    3.90
   7  12   0   31.80    3.60
   7  12   0   32.30    3.80
  -7  12   0   35.20    3.60
  -7  12   0   35.50    3.80
  -7  12   0   30.90    3.50
  -8 -12   0   45.30    5.00
   8 -12   0   45.20    5.10
   8 -12   0   46.30    4.80
  -8 -12   0   44.90    5.30
  -8 -12   0   47.70    5.10
  -8 -12   0   44.50    5.90
   8 -12   0   38.70    5.50
  -8 -12   0   34.20    5.40
  -8  12   0   49.20    5.20
  -8  12   0   54.29    6.70
   8  12   0   37.50    5.40
   8  12   0   49.70    5.00
  -8  12   0   49.00    5.00
   8  12   0   51.69    5.30
  -8  12   0   52.69    5.00
   8  12   0   46.20    5.30
   8  12   0   45.00    4.60
   8  12   0   39.80    4.40
  -8  12   0   44.90    4.80
  -8  12   0   48.60    5.00
   9 -12   0   -2.10    3.10
   9 -12   0    2.90    2.50
  -9 -12   0    2.80    3.20
  -9 -12   0    3.60    4.40
   9 -12   0    2.40    3.70
  -9 -12   0    5.00    2.70
  -9 -12   0   -2.90    5.00
   9  12   0   -0.10    3.10
  -9  12   0    4.40    2.70
  -9  12   0   -0.80    5.20
   9  12   0    3.90    2.40
  -9  12   0   -0.90    2.60
  -9  12   0    1.00    3.20
  -9  12   0    3.30    3.00
   9  12   0   -3.70    2.20
   9  12   0    1.70    2.60
   9  12   0    5.60    3.60
   9  12   0    5.90    3.00
 -10 -12   0   35.90    5.80
 -10 -12   0   35.70    5.40
 -10 -12   0   29.40    4.50
 -10 -12   0   36.00    4.00
  10 -12   0   28.20    4.60
  10 -12   0   32.30    5.00
 -10  12   0   33.00    4.50
 -10  12   0   26.90    4.40
  10  12   0   23.50    4.60
 -10  12   0   35.40    4.20
  10  12   0   31.90    3.90
  10  12   0   21.30    4.40
 -11 -12   0   13.30    3.20
 -11 -12   0    3.20    4.40
 -11 -12   0    5.80    3.60
 -11 -12   0   21.30    5.30
  11 -12   0   12.00    3.00
  11 -12   0    7.90    4.00
 -11  12   0   10.20    3.70
 -11  12   0    6.40    3.30
  11  12   0    7.50    3.80
  11  12   0    4.30    3.50
 -11  12   0   15.90    4.00
  11  12   0    8.70    3.00
 -12 -12   0   24.20    4.50
  12 -12   0   36.90    5.30
 -12 -12   0   27.70    5.60
 -12 -12   0   26.80    6.00
 -12 -12   0   31.90    4.40
  12  12   0   31.40    4.90
 -12  12   0   28.50    4.50
 -12  12   0   33.40    5.00
  12  12   0   29.50    4.90
  12  12   0   30.50    4.20
 -12  12   0   37.30    5.10
 -13 -12   0    3.20    3.60
 -13 -12   0    2.60    4.70
 -13 -12   0   -0.90    5.10
 -13 -12   0    2.90    3.40
  13 -12   0    3.00    4.10
 -13  12   0   -1.70    5.00
 -13  12   0    0.90    3.50
  13  12   0    2.30    3.50
  13  12   0    3.30    3.40
  13  12   0    4.70    3.20
 -13  12   0    3.50    4.00
   0 -13   0   -0.40    2.30
   0 -13   0   10.10    4.00
   0 -13   0    0.90    2.60
   0 -13   0    3.50    3.40
   0 -13   0    5.10    2.40
   0  13   0   -0.30    1.80
   0  13   0    5.80    2.30
   0  13   0    4.70    3.20
   0  13   0   -7.40    3.30
   0  13   0    4.90    2.20
   0  13   0    3.10    4.00
  -1 -13   0  447.66   30.90
   1 -13   0  437.46   30.80
   1 -13   0  437.56   30.90
   1 -13   0  455.55   30.70
   1 -13   0  403.46   31.40
   1 -13   0  454.95   30.80
  -1 -13   0  471.75   30.90
  -1 -13   0  421.76   31.40
  -1 -13   0  422.16   31.10
  -1 -13   0  439.36   31.00
  -1  13   0  430.36   31.40
   1  13   0  438.16   30.70
  -1  13   0  460.75   30.80
   1  13   0  480.75   31.40
   1  13   0  454.15   30.80
  -1  13   0  455.55   30.70
  -1  13   0  430.46   30.80
  -1  13   0  467.95   31.00
   1  13   0  438.46   30.60
  -1  13   0  449.46   31.50
   1  13   0  468.45   31.00
   1  13   0  473.85   31.10
   2 -13   0  134.39    8.80
  -2 -13   0  129.19   10.30
  -2 -13   0  110.69    9.00
   2 -13   0  116.09    9.00
  -2 -13   0  113.19    9.40
  -2 -13   0  115.49    9.10
   2 -13   0  120.79    8.70
  -2 -13   0  105.29    9.30
   2 -13   0  108.39   10.30
  -2  13   0  124.99   10.50
   2  13   0  108.89    9.60
  -2  13   0  116.99    8.90
  -2  13   0  115.89    8.70
   2  13   0  111.39   10.10
  -2  13   0  118.29   10.40
   2  13   0  116.59    8.80
   2  13   0  121.79    9.00
   2  13   0  110.79    8.40
  -2  13   0  115.89    9.30
   2  13   0  107.09    9.00
  -2  13   0  108.39    8.70
  -3 -13   0    8.60    2.80
   3 -13   0   11.40    2.40
  -3 -13   0   16.30    4.10
  -3 -13   0    8.90    2.80
   3 -13   0    9.80    2.50
  -3 -13   0    8.80    2.90
   3 -13   0   10.80    2.40
   3 -13   0   22.40    4.20
   3 -13   0    9.20    2.50
   3 -13   0    7.50    2.30
  -3 -13   0    5.60    3.00
   3  13   0   11.80    2.00
  -3  13   0   15.20    4.50
  -3  13   0   11.90    3.10
   3  13   0   12.10    3.90
   3  13   0    8.30    2.50
   3  13   0   10.40    2.50
  -3  13   0    8.30    2.40
   3  13   0    9.50    2.40
  -3  13   0   18.00    2.40
  -3  13   0   15.70    4.50
  -3  13   0   14.30    2.50
   4 -13   0   -3.40    2.10
   4 -13   0    3.30    3.60
   4 -13   0    2.10    2.00
  -4 -13   0    2.10    3.40
  -4 -13   0   -0.60    2.60
   4 -13   0    0.10    2.00
  -4 -13   0    2.20    2.50
   4 -13   0   -2.30    2.10
   4 -13   0    3.80    1.90
  -4 -13   0    1.30    2.50
  -4 -13   0   -1.00    2.20
   4  13   0   -5.00    3.30
   4  13   0    4.40    2.10
   4  13   0   -4.50    2.50
   4  13   0   -1.90    1.90
  -4  13   0   -0.10    1.80
  -4  13   0    6.30    4.10
  -4  13   0    2.00    2.70
  -4  13   0    0.90    2.00
   4  13   0    2.60    2.10
   5 -13   0   45.50    4.70
  -5 -13   0   40.40    5.10
  -5 -13   0   42.40    4.40
   5 -13   0   39.50    4.20
  -5 -13   0   35.10    3.90
   5 -13   0   46.70    4.20
  -5 -13   0   39.20    4.30
   5 -13   0   44.60    4.70
  -5 -13   0   32.20    4.70
   5  13   0   34.20    3.90
   5  13   0   36.20    4.70
   5  13   0   43.80    4.50
  -5  13   0   47.30    5.60
  -5  13   0   44.60    4.20
  -5  13   0   40.40    4.30
   5  13   0   40.10    4.30
   5  13   0   39.20    4.30
   6 -13   0    0.90    2.30
  -6 -13   0   -0.70    2.50
  -6 -13   0   -3.40    2.70
  -6 -13   0   -2.50    2.70
   6 -13   0    0.10    3.50
   6 -13   0   -1.30    2.50
  -6 -13   0   -3.90    3.40
  -6 -13   0    0.60    2.10
   6 -13   0    2.30    2.00
  -6  13   0   -4.70    4.00
   6  13   0   -0.30    2.00
  -6  13   0   -0.60    1.90
   6  13   0    1.20    2.10
  -6  13   0   -0.50    2.60
   6  13   0   -3.00    2.40
   6  13   0    1.50    3.10
   6  13   0   -1.10    2.10
  -6  13   0   -0.40    1.90
   7 -13   0    4.10    2.70
   7 -13   0    7.50    3.90
  -7 -13   0   10.00    3.00
  -7 -13   0    3.70    3.30
  -7 -13   0    2.10    3.90
  -7 -13   0    5.60    3.30
  -7 -13   0    6.40    2.40
   7 -13   0    4.50    2.30
   7  13   0    5.60    2.50
   7  13   0    6.80    3.40
  -7  13   0    6.30    2.40
  -7  13   0    5.60    4.80
   7  13   0    5.00    2.90
  -7  13   0    9.10    2.50
   7  13   0    8.10    2.60
   7  13   0    5.30    2.00
   7  13   0    1.70    2.50
  -7  13   0    4.80    3.00
  -8 -13   0   45.80    5.50
  -8 -13   0   46.40    6.00
   8 -13   0   31.20    5.40
   8 -13   0   49.80    5.10
  -8 -13   0   39.30    5.30
  -8 -13   0   48.90    5.00
   8 -13   0   48.20    4.80
  -8 -13   0   35.80    4.90
   8  13   0   38.10    4.90
   8  13   0   37.70    5.30
  -8  13   0   48.60    5.00
   8  13   0   47.60    4.60
  -8  13   0   34.50    4.50
   8  13   0   40.60    4.60
  -8  13   0   46.00    5.00
  -8  13   0   56.39    6.90
  -8  13   0   45.50    5.00
   8  13   0   44.50    4.70
  -8  13   0   42.10    4.60
  -9 -13   0  155.88   12.00
   9 -13   0  163.18   12.70
   9 -13   0  162.98   11.90
  -9 -13   0  169.18   13.00
  -9 -13   0  135.99   12.60
  -9 -13   0  159.08   13.40
   9 -13   0  166.18   13.10
  -9 -13   0  150.38   13.00
  -9  13   0  170.78   14.10
  -9  13   0  176.68   12.10
  -9  13   0  179.28   12.50
   9  13   0  154.38   12.20
  -9  13   0  153.98   12.20
  -9  13   0  157.98   12.10
   9  13   0  153.28   11.80
   9  13   0  170.78   12.90
   9  13   0  164.48   12.10
   9  13   0  162.58   12.50
  -9  13   0  149.39   12.20
 -10 -13   0   90.79    8.20
 -10 -13   0   67.29    8.10
 -10 -13   0   54.09    7.70
 -10 -13   0   75.09    6.90
  10 -13   0   70.19    7.50
  10 -13   0   70.29    6.30
 -10 -13   0   62.59    7.50
  10  13   0   68.99    7.70
 -10  13   0   67.79    6.70
  10  13   0   57.19    6.50
 -10  13   0   62.89    6.70
 -10  13   0   78.99    7.30
 -10  13   0   85.09    6.90
  10  13   0   71.39    6.50
  10  13   0   75.79    7.30
  10  13   0   73.19    8.10
 -10  13   0   71.09    7.20
 -11 -13   0   50.19    6.40
 -11 -13   0   55.09    7.00
 -11 -13   0   49.90    5.70
 -11 -13   0   53.29    5.90
 -11 -13   0   53.19    6.50
  11 -13   0   48.50    6.00
  11 -13   0   52.59    5.20
  11  13   0   44.20    5.80
  11  13   0   43.20    5.50
  11  13   0   42.90    4.90
 -11  13   0   38.30    5.30
  11  13   0   48.40    5.40
 -11  13   0   55.19    7.80
 -11  13   0   52.59    5.40
 -11  13   0   49.80    5.70
 -11  13   0   53.49    5.80
 -12 -13   0   18.80    5.00
 -12 -13   0   11.30    5.30
 -12 -13   0   13.20    4.00
 -12 -13   0    0.10    4.70
  12 -13   0   17.50    4.40
 -12 -13   0   16.30    3.70
 -12  13   0   12.20    4.10
  12  13   0   11.00    3.80
  12  13   0    7.40    3.20
  12  13   0   15.50    4.10
 -12  13   0   12.00    3.80
 -13 -13   0   35.20    5.80
 -13 -13   0   40.90    7.40
 -13 -13   0   61.49    6.20
  13 -13   0   56.79    6.80
 -13 -13   0   38.80    7.00
 -13  13   0   53.59    8.60
  13  13   0   46.70    5.90
  13  13   0   48.20    5.50
 -13  13   0   53.09    5.90
 -13  13   0   68.09    6.60
  13  13   0   45.50    6.00
   0 -14   0  489.55   32.70
   0 -14   0  458.95   32.60
   0 -14   0  483.15   33.40
   0 -14   0  485.55   32.90
   0 -14   0  478.55   32.70
   0  14   0  455.05   32.70
   0  14   0  479.85   32.90
   0  14   0  470.75   32.70
   0  14   0  487.45   33.10
   0  14   0  465.25   32.50
   0  14   0  475.95   33.30
  -1 -14   0   67.39    5.70
   1 -14   0   53.89    5.90
  -1 -14   0   53.09    6.20
   1 -14   0   63.99    5.70
  -1 -14   0   40.70    5.40
   1 -14   0   48.90    5.00
  -1 -14   0   64.09    5.80
  -1 -14   0   52.19    6.00
   1 -14   0   66.99    5.10
   1 -14   0   46.10    6.00
   1  14   0   54.19    6.10
   1  14   0   45.80    5.90
  -1  14   0   63.79    6.30
  -1  14   0   49.00    6.00
   1  14   0   65.79    6.60
   1  14   0   58.29    4.90
   1  14   0   60.29    5.30
   1  14   0   53.69    5.50
  -1  14   0   64.49    5.30
  -1  14   0   58.59    5.20
  -1  14   0   44.30    6.30
  -1  14   0   64.09    5.50
   2 -14   0   11.20    2.60
   2 -14   0   13.60    2.40
   2 -14   0   10.70    2.80
   2 -14   0   11.00    2.70
  -2 -14   0   11.10    2.90
  -2 -14   0   12.10    2.90
  -2 -14   0    7.10    3.20
  -2 -14   0   12.00    4.00
  -2 -14   0   11.30    3.10
   2 -14   0    5.70    4.10
  -2  14   0    8.00    4.30
  -2  14   0    8.50    2.30
   2  14   0   12.70    2.50
  -2  14   0   15.40    2.50
   2  14   0    9.70    3.40
   2  14   0   11.10    2.60
   2  14   0    5.90    3.90
  -2  14   0   11.10    3.30
  -2  14   0   12.40    4.20
  -2  14   0   12.10    2.40
   3 -14   0   23.00    2.80
   3 -14   0   18.00    4.30
  -3 -14   0   22.90    3.20
  -3 -14   0   25.40    4.40
   3 -14   0   20.20    3.20
   3 -14   0   15.30    2.90
   3 -14   0   24.50    3.00
  -3 -14   0   21.10    3.30
   3 -14   0   17.90    2.80
  -3 -14   0   18.30    3.20
  -3 -14   0   13.60    3.40
   3  14   0    8.80    2.80
  -3  14   0   16.50    4.60
   3  14   0   16.40    4.10
   3  14   0   17.50    3.80
   3  14   0   23.30    2.90
  -3  14   0   14.50    4.60
  -3  14   0   15.00    2.80
   3  14   0   20.80    2.90
   3  14   0   22.90    2.40
  -3  14   0   21.90    3.50
  -3  14   0   20.80    2.80
  -4 -14   0   77.29    7.90
   4 -14   0   81.19    7.00
   4 -14   0   62.19    8.90
   4 -14   0   97.89    7.00
  -4 -14   0   92.69    7.60
   4 -14   0   90.09    7.20
  -4 -14   0   86.19    7.40
  -4 -14   0   90.19    8.60
  -4 -14   0  102.99    7.50
   4 -14   0   91.49    7.00
   4 -14   0   81.49    7.10
  -4  14   0   92.59    7.10
   4  14   0   87.39    7.70
   4  14   0   88.79    8.20
   4  14   0   78.99    7.70
  -4  14   0   97.09    8.90
  -4  14   0   91.29    9.40
  -4  14   0   78.39    7.40
   4  14   0   87.29    7.20
   4  14   0   88.39    7.00
  -4  14   0   83.39    6.90
   5 -14   0    9.70    2.40
  -5 -14   0   10.20    2.80
  -5 -14   0    9.40    3.00
  -5 -14   0   13.80    3.90
  -5 -14   0   13.60    3.20
   5 -14   0   13.70    2.30
   5 -14   0    9.40    2.70
   5 -14   0    9.90    4.00
   5 -14   0   11.90    2.40
  -5 -14   0    9.90    2.50
  -5  14   0   12.50    2.40
   5  14   0   10.30    3.50
   5  14   0   11.60    4.00
  -5  14   0   13.10    3.00
  -5  14   0   13.30    4.50
   5  14   0    9.00    2.90
   5  14   0   14.60    2.70
   5  14   0   10.50    2.50
   6 -14   0   64.39    6.20
  -6 -14   0   62.99    6.40
  -6 -14   0   67.59    6.80
  -6 -14   0   64.29    5.90
   6 -14   0   67.59    5.70
   6 -14   0   58.09    6.20
   6 -14   0   49.70    6.50
  -6 -14   0   66.89    6.60
  -6 -14   0   64.99    6.80
   6  14   0   65.39    6.40
   6  14   0   49.99    6.30
  -6  14   0   59.29    7.10
   6  14   0   63.49    5.80
   6  14   0   63.99    7.00
  -6  14   0   71.99    5.80
  -6  14   0   67.29    6.30
  -6  14   0   66.49    5.80
   6  14   0   66.29    5.90
  -7 -14   0    0.00    3.30
  -7 -14   0    5.80    4.10
   7 -14   0    1.80    2.30
  -7 -14   0    0.00    2.80
  -7 -14   0    0.60    3.30
   7 -14   0    3.50    2.80
   7 -14   0   -1.30    3.90
  -7 -14   0    2.30    2.60
  -7  14   0    1.20    4.90
   7  14   0    3.40    2.60
  -7  14   0    1.10    3.10
  -7  14   0   -0.40    2.30
   7  14   0   -1.40    2.90
   7  14   0    4.30    3.60
  -7  14   0    0.60    2.40
   7  14   0    5.20    2.50
   7  14   0    3.70    2.40
  -8 -14   0    4.60    4.00
  -8 -14   0    4.20    3.20
  -8 -14   0    6.00    3.80
   8 -14   0    3.40    2.60
  -8 -14   0   -2.40    4.30
  -8 -14   0    2.30    2.70
   8 -14   0    2.30    3.10
   8 -14   0   -0.50    4.00
   8  14   0    8.20    2.70
  -8  14   0    2.10    5.20
   8  14   0    6.70    3.10
   8  14   0    5.50    3.70
  -8  14   0    7.20    4.30
   8  14   0    4.40    2.20
   8  14   0    9.10    2.90
  -8  14   0    3.90    2.60
   8  14   0    8.00    3.30
  -8  14   0    5.50    3.50
  -8  14   0    5.50    2.80
   9 -14   0    4.70    4.20
   9 -14   0    3.00    2.70
   9 -14   0    3.70    4.40
  -9 -14   0    1.30    4.80
  -9 -14   0    6.30    3.50
  -9 -14   0    0.60    4.10
  -9 -14   0    4.40    3.00
  -9 -14   0    9.80    4.20
   9  14   0    2.40    3.80
  -9  14   0    4.10    2.90
  -9  14   0    4.60    3.00
   9  14   0    6.30    3.10
  -9  14   0   10.70    3.30
  -9  14   0    4.80    3.60
  -9  14   0    2.20    2.80
   9  14   0    0.10    2.30
   9  14   0    4.50    3.00
   9  14   0    2.00    2.60
  -9  14   0    2.70    5.60
 -10 -14   0   81.99    8.80
 -10 -14   0   62.49    8.20
 -10 -14   0   73.39    7.10
 -10 -14   0   84.49    8.40
  10 -14   0   74.79    6.70
  10 -14   0   79.99    8.00
 -10 -14   0   77.39    7.90
  10 -14   0   64.69    7.50
 -10  14   0   78.29    7.20
  10  14   0   84.99    8.10
  10  14   0   76.29    6.80
 -10  14   0   80.79    9.10
  10  14   0   72.49    7.60
 -10  14   0   81.59    7.30
 -10  14   0   80.09    7.40
  10  14   0   70.09    6.60
 -10  14   0   88.19    7.70
 -11 -14   0   -0.40    3.40
 -11 -14   0   -2.00    4.80
  11 -14   0    2.00    3.80
 -11 -14   0   -0.40    3.10
 -11 -14   0   -7.30    4.30
  11  14   0   -4.30    2.50
 -11  14   0    2.20    3.40
 -11  14   0   -1.90    5.80
 -11  14   0   -1.30    3.10
  11  14   0   -3.60    3.30
  11  14   0   10.30    3.90
 -11  14   0    1.40    3.90
  12 -14   0    1.70    2.60
 -12 -14   0    0.50    3.60
  12 -14   0    1.40    3.90
 -12 -14   0    2.30    4.40
 -12 -14   0    1.50    5.30
 -12 -14   0   -5.40    4.00
 -12 -14   0    0.70    3.30
 -12  14   0   -5.30    3.10
 -12  14   0    6.30    3.60
  12  14   0   -2.90    2.70
  12  14   0    2.60    3.80
  12  14   0   -4.00    3.30
 -12  14   0    5.60    4.10
  13 -14   0   -4.00    4.10
 -13 -14   0   10.40    5.20
 -13 -14   0    5.10    3.80
 -13 -14   0   -0.70    3.50
 -13 -14   0   -3.50    5.30
 -13  14   0    4.60    4.40
 -13  14   0   -2.90    3.60
  13  14   0   -0.50    3.70
  13  14   0    1.00    3.50
  13  14   0    6.60    3.20
   0 -15   0    3.50    2.70
   0 -15   0    5.80    2.60
   0 -15   0    3.00    2.40
   0 -15   0    1.60    1.90
   0 -15   0   -0.70    3.80
   0  15   0   -0.30    2.10
   0  15   0    1.20    4.00
   0  15   0    3.80    2.30
   0  15   0    8.20    3.70
   0  15   0   -0.10    3.30
   0  15   0    1.40    3.10
   1 -15   0  174.58   13.50
  -1 -15   0  192.48   13.50
   1 -15   0  174.68   13.30
  -1 -15   0  192.98   13.40
   1 -15   0  197.68   13.40
  -1 -15   0  181.78   13.60
  -1 -15   0  179.58   14.40
   1 -15   0  184.58   13.10
  -1 -15   0  171.18   14.10
   1 -15   0  156.78   14.30
   1  15   0  189.48   13.40
   1  15   0  178.38   14.30
   1  15   0  189.88   13.90
  -1  15   0  188.28   14.30
  -1  15   0  181.78   13.20
   1  15   0  183.28   13.00
   1  15   0  182.58   13.20
  -1  15   0  189.98   13.80
  -1  15   0  183.18   13.20
  -1  15   0  193.28   13.40
  -1  15   0  189.78   14.50
   1  15   0  169.48   13.80
   2 -15   0  156.68   11.70
  -2 -15   0  160.78   11.90
   2 -15   0  158.08   11.50
   2 -15   0  153.08   11.80
  -2 -15   0  162.28   12.20
  -2 -15   0  170.18   11.80
   2 -15   0  168.38   11.70
  -2 -15   0  142.39   12.80
  -2 -15   0  142.69   12.00
   2 -15   0  134.49   12.90
   2  15   0  166.98   12.30
   2  15   0  155.88   11.60
  -2  15   0  170.38   12.90
   2  15   0  158.38   12.70
   2  15   0  159.38   11.80
  -2  15   0  167.98   13.00
  -2  15   0  159.38   11.60
   2  15   0  154.18   11.30
   2  15   0  146.09   12.50
  -2  15   0  162.68   11.70
  -2  15   0  155.38   12.10
  -2  15   0  174.38   11.60
  -3 -15   0    1.50    2.50
   3 -15   0    1.60    2.20
  -3 -15   0    6.70    2.70
  -3 -15   0    5.30    3.60
   3 -15   0   -3.20    2.20
  -3 -15   0   -1.70    3.50
   3 -15   0   -2.10    2.20
   3 -15   0    1.00    4.80
   3 -15   0    0.20    1.90
  -3 -15   0   -2.10    2.40
   3 -15   0   -0.90    2.10
   3  15   0   -2.20    3.40
  -3  15   0    3.00    2.10
   3  15   0    0.80    2.00
  -3  15   0    1.40    4.10
  -3  15   0    1.70    2.10
  -3  15   0   -0.20    2.80
   3  15   0    1.20    2.20
  -3  15   0   -3.30    4.00
   3  15   0   -2.00    3.10
   3  15   0    2.00    1.60
   4 -15   0    5.60    2.40
  -4 -15   0    5.00    2.60
  -4 -15   0    6.90    3.80
   4 -15   0    1.80    3.70
   4 -15   0   12.20    2.50
   4 -15   0    8.30    2.40
  -4 -15   0   10.50    2.80
  -4 -15   0   12.90    3.10
  -4 -15   0   11.90    2.80
   4 -15   0    5.00    2.50
   4 -15   0    6.20    2.40
   4  15   0    2.90    3.50
  -4  15   0    0.30    4.10
   4  15   0    5.20    2.20
  -4  15   0    6.20    4.40
   4  15   0    5.70    3.10
  -4  15   0    7.50    2.10
   4  15   0   -2.40    2.50
  -4  15   0   10.80    2.30
  -4  15   0    9.20    3.10
   5 -15   0   31.80    3.30
   5 -15   0   23.90    3.20
  -5 -15   0   21.30    3.80
   5 -15   0   34.30    3.30
  -5 -15   0   26.50    3.70
   5 -15   0   13.50    4.70
   5 -15   0   27.30    3.50
  -5 -15   0   25.70    3.80
   5 -15   0   20.60    5.50
  -5 -15   0   28.30    4.80
  -5 -15   0   30.10    3.50
   5  15   0   28.30    3.40
   5  15   0   23.40    4.40
   5  15   0   25.10    3.90
  -5  15   0   28.00    5.30
   5  15   0   24.60    3.20
  -5  15   0   21.70    3.90
   5  15   0   31.00    3.50
  -5  15   0   27.90    3.30
  -6 -15   0   21.50    3.40
   6 -15   0   24.00    3.60
   6 -15   0   23.40    3.60
  -6 -15   0   25.10    3.90
  -6 -15   0   21.60    4.00
   6 -15   0   21.60    4.90
  -6 -15   0   14.70    4.00
  -6 -15   0   36.10    5.10
   6 -15   0   28.30    3.30
   6  15   0   25.10    3.40
   6  15   0   28.10    3.30
   6  15   0   25.80    3.80
   6  15   0   20.00    4.30
  -6  15   0   25.60    3.30
  -6  15   0   26.90    3.40
  -6  15   0   25.40    3.90
   6  15   0   22.30    3.30
  -6  15   0   26.00    5.60
   7 -15   0    3.60    2.50
   7 -15   0    5.10    3.20
  -7 -15   0    0.30    2.70
  -7 -15   0   10.80    4.70
  -7 -15   0    2.50    3.10
  -7 -15   0    2.10    3.50
   7 -15   0    6.10    4.30
  -7 -15   0    4.80    3.60
  -7  15   0   -8.30    3.10
  -7  15   0   -3.10    5.10
   7  15   0    0.40    2.60
   7  15   0   -3.60    3.60
  -7  15   0    2.60    2.70
   7  15   0    4.70    3.20
   7  15   0    4.30    2.60
   7  15   0   -0.30    2.60
   8 -15   0   -1.80    3.10
  -8 -15   0    4.40    3.40
  -8 -15   0    2.10    4.80
  -8 -15   0    0.90    2.80
   8 -15   0   -1.50    4.20
   8 -15   0   -0.70    2.60
  -8 -15   0   -1.60    3.70
   8  15   0    1.00    2.80
   8  15   0   -0.50    3.90
   8  15   0    3.50    2.70
  -8  15   0   -2.60    2.60
  -8  15   0   -3.20    2.60
  -8  15   0   -2.00    2.60
  -8  15   0   -3.40    5.30
   8  15   0   -3.60    3.00
  -8  15   0    0.50    3.50
   8  15   0    3.90    2.80
   8  15   0   -3.90    3.00
  -9 -15   0   -4.70    4.90
   9 -15   0   11.00    4.00
   9 -15   0   11.00    3.20
  -9 -15   0   10.60    4.50
  -9 -15   0   14.50    4.50
   9 -15   0   17.80    4.80
  -9 -15   0   14.00    3.90
   9  15   0   14.30    4.50
   9  15   0   14.40    3.20
  -9  15   0   19.30    3.60
   9  15   0    9.50    3.70
  -9  15   0   12.90    6.10
  -9  15   0   10.80    3.30
  -9  15   0   11.10    4.00
   9  15   0   17.10    2.90
   9  15   0    9.00    3.40
  -9  15   0   10.10    3.80
  10 -15   0   -0.80    3.90
  10 -15   0    0.70    2.70
 -10 -15   0    6.00    4.30
 -10 -15   0   -0.90    3.50
  10 -15   0    5.30    3.90
 -10 -15   0    0.20    3.10
 -10 -15   0   -0.30    5.00
 -10 -15   0    0.20    4.20
  10  15   0   -2.80    2.40
 -10  15   0    0.60    3.00
 -10  15   0    8.60    3.90
  10  15   0    4.60    2.60
 -10  15   0   13.30    6.10
  10  15   0    4.30    3.90
  10  15   0   -4.20    3.30
 -10  15   0   -0.50    3.20
 -10  15   0   -0.80    3.10
  10  15   0    2.20    2.90
 -11 -15   0   10.50    4.50
 -11 -15   0    3.80    5.20
 -11 -15   0    5.00    3.30
  11 -15   0    4.80    2.80
 -11 -15   0    1.00    3.70
  11 -15   0    5.00    4.00
 -11 -15   0   -3.30    4.50
  11  15   0    1.10    3.80
 -11  15   0    2.80    3.40
 -11  15   0   -0.10    6.00
  11  15   0    3.10    2.80
 -11  15   0    3.20    3.90
  11  15   0    3.30    3.40
 -11  15   0    0.70    3.40
 -12 -15   0    0.50    5.30
 -12 -15   0   -0.60    3.50
 -12 -15   0   -2.40    4.50
  12 -15   0    0.10    2.70
  12 -15   0    2.30    4.00
 -12 -15   0    1.40    3.40
 -12 -15   0   -4.10    4.60
 -12  15   0    0.10    3.40
  12  15   0   -2.60    2.70
 -12  15   0    2.90    4.00
  12  15   0    0.00    3.80
  12  15   0   -2.00    3.70
 -12  15   0   -3.00    3.50
 -13 -15   0   -1.60    3.50
  13 -15   0   -0.60    4.30
 -13 -15   0    0.10    3.50
 -13  15   0   -3.10    4.30
  13  15   0   -3.20    3.50
  13  15   0    2.10    3.00
  13  15   0    1.40    3.70
 -13  15   0    4.10    5.80
   0 -16   0  237.68   16.80
   0 -16   0  216.68   17.60
   0 -16   0  239.78   16.60
   0 -16   0  251.17   16.50
   0 -16   0  215.68   16.90
   0  16   0  248.08   16.50
   0  16   0  245.88   17.20
   0  16   0  216.78   16.70
   0  16   0  232.48   16.60
   0  16   0  226.78   17.00
   0  16   0  234.78   17.60
   1 -16   0    8.70    2.50
  -1 -16   0    3.20    3.30
   1 -16   0    9.10    2.70
  -1 -16   0    7.40    4.00
   1 -16   0   -2.00    3.70
  -1 -16   0    3.60    2.60
  -1 -16   0   -2.30    2.80
   1 -16   0    4.30    2.70
  -1 -16   0    8.20    2.70
   1 -16   0    9.30    2.20
  -1  16   0    5.20    2.20
  -1  16   0    8.20    2.50
  -1  16   0    7.30    2.40
   1  16   0   14.50    4.20
   1  16   0    4.30    3.40
  -1  16   0    6.80    4.20
  -1  16   0    8.80    3.80
   1  16   0    5.00    2.40
  -1  16   0    5.10    3.30
   1  16   0   11.00    3.20
   1  16   0   10.90    2.50
   1  16   0    5.20    2.30
  -2 -16   0    5.40    2.60
   2 -16   0   -1.80    2.40
   2 -16   0    6.20    2.50
   2 -16   0    8.10    2.20
  -2 -16   0    6.20    3.20
  -2 -16   0    5.70    5.30
  -2 -16   0    7.70    3.90
  -2 -16   0    8.10    2.80
   2 -16   0    3.50    2.40
   2  16   0    7.40    1.90
   2  16   0    1.70    3.20
  -2  16   0    6.00    4.30
  -2  16   0    9.00    2.40
  -2  16   0    0.50    3.80
  -2  16   0    6.50    2.30
   2  16   0    4.20    2.70
  -2  16   0    2.90    3.10
   2  16   0    5.80    2.20
   2  16   0    7.40    3.90
  -3 -16   0    4.30    2.90
  -3 -16   0    4.50    2.70
   3 -16   0    7.00    2.60
  -3 -16   0   10.20    3.80
   3 -16   0    9.10    2.40
   3 -16   0   14.30    2.70
   3 -16   0    8.90    4.00
   3 -16   0   14.50    2.60
  -3 -16   0    8.10    2.80
  -3 -16   0    7.70    2.90
   3  16   0    5.70    2.30
  -3  16   0    4.60    4.20
   3  16   0   10.30    3.90
  -3  16   0   10.00    2.50
  -3  16   0   12.40    3.20
   3  16   0    7.80    3.50
  -3  16   0   10.60    2.30
   3  16   0    7.60    2.60
   3  16   0    5.30    2.40
  -3  16   0    6.10    4.10
   3  16   0    8.00    1.90
   4 -16   0   62.59    5.40
  -4 -16   0   55.19    6.50
   4 -16   0   66.49    5.70
  -4 -16   0   58.49    6.10
   4 -16   0   60.19    5.70
  -4 -16   0   53.89    6.20
   4 -16   0   59.79    5.50
  -4 -16   0   63.49    6.10
   4 -16   0   42.90    5.50
   4 -16   0   47.70    6.40
  -4 -16   0   66.49    6.10
  -4  16   0   50.19    7.10
  -4  16   0   65.19    5.60
   4  16   0   50.49    5.70
  -4  16   0   66.09    6.30
   4  16   0   57.59    4.90
  -4  16   0   63.29    5.40
   4  16   0   55.29    5.50
  -4  16   0   60.29    6.80
   4  16   0   66.19    5.50
   4  16   0   49.30    6.10
   4  16   0   61.19    5.70
   5 -16   0    2.40    4.00
  -5 -16   0    1.80    3.00
   5 -16   0   10.80    2.60
   5 -16   0    7.60    2.60
  -5 -16   0    5.70    4.10
   5 -16   0    2.70    2.40
   5 -16   0    5.50    2.70
  -5 -16   0    6.60    3.10
  -5 -16   0    6.30    2.90
  -5 -16   0    8.30    2.80
   5  16   0    5.40    3.80
  -5  16   0    9.70    2.50
   5  16   0    6.20    2.40
   5  16   0    6.50    3.10
  -5  16   0   10.70    4.90
   5  16   0    5.70    2.40
   5  16   0    3.60    2.50
  -5  16   0    1.20    2.30
  -5  16   0   11.00    5.10
  -5  16   0    4.40    3.10
   6 -16   0    1.30    2.80
  -6 -16   0    4.90    3.40
  -6 -16   0    4.10    3.10
  -6 -16   0   -2.10    4.20
   6 -16   0    1.10    2.40
   6 -16   0    1.00    4.20
  -6 -16   0    0.90    3.20
   6 -16   0    2.40    2.90
  -6 -16   0   -1.70    2.70
  -6  16   0    2.80    3.40
   6  16   0    4.70    3.20
   6  16   0    4.80    2.50
   6  16   0    4.10    2.60
   6  16   0   -0.50    3.60
   6  16   0    0.20    2.40
  -6  16   0    2.30    4.90
  -6  16   0    4.60    2.50
   7 -16   0   76.39    6.50
   7 -16   0   75.69    7.10
  -7 -16   0   57.99    7.10
  -7 -16   0   67.79    7.50
  -7 -16   0   83.69    8.80
   7 -16   0   62.49    7.00
   7 -16   0   57.79    7.40
  -7 -16   0   71.59    6.80
  -7 -16   0   55.89    6.80
  -7  16   0   69.09    6.60
  -7  16   0   73.19    6.60
   7  16   0   81.09    6.70
   7  16   0   75.29    7.90
  -7  16   0   65.19    7.20
  -7  16   0   79.89    8.50
   7  16   0   64.39    6.60
   7  16   0   67.39    7.20
   7  16   0   77.79    6.70
  -8 -16   0   21.40    4.70
  -8 -16   0   29.90    4.00
  -8 -16   0   31.10    4.50
   8 -16   0   21.50    4.20
  -8 -16   0   31.20    6.00
   8 -16   0   12.30    5.10
   8 -16   0   27.40    3.70
  -8 -16   0   28.10    5.00
   8  16   0   29.60    3.80
   8  16   0   28.90    4.30
  -8  16   0   27.40    4.00
   8  16   0   15.00    4.70
  -8  16   0   24.60    3.80
  -8  16   0   14.90    4.40
  -8  16   0   28.40    6.60
   8  16   0   20.30    3.60
   8  16   0   24.70    3.90
   9 -16   0   62.79    7.80
  -9 -16   0   93.89    9.70
  -9 -16   0   78.69    8.00
  -9 -16   0   74.29    8.60
  -9 -16   0   71.89    7.90
   9 -16   0   88.49    8.10
   9 -16   0   86.59    7.10
   9  16   0   65.79    7.20
   9  16   0   74.69    7.60
  -9  16   0   95.69    7.30
  -9  16   0   91.89    9.50
   9  16   0   79.19    7.60
   9  16   0   65.89    7.10
  -9  16   0   87.19    8.10
  -9  16   0   81.99    7.40
  -9  16   0   76.29    7.20
   9  16   0   93.29    8.70
 -10 -16   0   20.10    4.60
 -10 -16   0   35.20    7.40
 -10 -16   0   28.10    4.20
  10 -16   0   25.10    3.70
  10 -16   0   22.80    4.70
 -10 -16   0   23.80    5.40
 -10  16   0   28.60    4.10
 -10  16   0   34.00    7.00
  10  16   0   24.40    4.00
 -10  16   0   34.30    4.30
 -10  16   0   34.20    5.00
  10  16   0   27.30    4.20
  10  16   0   24.60    3.70
  10  16   0   22.80    4.40
 -10  16   0   13.10    4.10
  10  16   0   28.90    5.10
  11 -16   0   11.10    3.10
 -11 -16   0    6.60    4.90
  11 -16   0   13.20    4.30
 -11 -16   0    8.80    4.80
 -11 -16   0    6.50    4.00
 -11 -16   0    6.50    3.60
  11  16   0    3.40    3.80
 -11  16   0   13.10    6.70
  11  16   0    9.80    4.20
 -11  16   0    4.80    3.50
  12 -16   0   11.50    3.10
  12 -16   0    3.50    4.00
 -12 -16   0    7.90    3.90
 -12 -16   0    4.90    3.70
 -12 -16   0    9.60    5.80
 -12 -16   0   14.10    5.10
  12  16   0    4.60    3.70
  12  16   0    1.40    2.90
 -12  16   0    6.50    3.70
  12  16   0    5.80    4.20
 -12  16   0    4.10    4.50
 -12  16   0    4.80    3.70
 -13 -16   0   -8.30    4.90
 -13 -16   0    4.40    3.70
 -13 -16   0   -2.50    3.70
 -13 -16   0   -2.30    5.70
  13 -16   0    2.30    4.20
 -13  16   0    7.30    4.10
  13  16   0    2.10    4.20
 -13  16   0    2.90    5.70
 -13  16   0    9.50    4.90
   0 -17   0   -1.40    2.30
   0 -17   0   -0.80    1.80
   0 -17   0    0.70    3.10
   0 -17   0    0.30    2.50
   0  17   0   -1.00    2.50
   0  17   0   -2.60    3.80
   0  17   0   -0.80    3.10
   0  17   0   -0.80    2.00
   0  17   0   -3.50    3.20
   0  17   0   -1.90    1.90
   1 -17   0   90.89    7.00
  -1 -17   0   94.89    7.50
  -1 -17   0   70.49    8.10
   1 -17   0   65.99    7.70
  -1 -17   0   75.69    8.40
  -1 -17   0   76.59    7.80
   1 -17   0   92.19    7.30
  -1 -17   0   86.99    7.50
   1 -17   0   96.19    7.50
   1  17   0   92.89    7.20
  -1  17   0  100.59    7.20
   1  17   0   79.19    8.80
  -1  17   0   84.19    9.00
  -1  17   0   91.59    7.10
   1  17   0   90.69    8.30
   1  17   0   89.99    8.00
   1  17   0   93.19    6.90
  -1  17   0   76.89    8.10
  -1  17   0   83.89    8.70
   1  17   0   87.59    7.30
   2 -17   0   32.20    5.10
   2 -17   0   25.70    3.80
  -2 -17   0   22.70    4.10
   2 -17   0   32.90    3.70
   2 -17   0   45.40    4.50
  -2 -17   0   34.10    4.00
  -2 -17   0   39.80    4.30
   2 -17   0   34.70    3.60
  -2 -17   0   28.10    5.00
  -2 -17   0   29.70    4.10
  -2  17   0   45.80    5.50
   2  17   0   34.80    3.80
  -2  17   0   39.30    4.50
  -2  17   0   28.90    4.90
   2  17   0   34.60    4.00
  -2  17   0   29.50    3.60
   2  17   0   29.20    5.00
   2  17   0   36.00    4.80
   2  17   0   33.80    4.50
  -2  17   0   36.70    5.20
   3 -17   0  104.39    8.10
   3 -17   0   81.69    9.40
  -3 -17   0  100.59    8.70
   3 -17   0   97.39    7.90
  -3 -17   0   91.79    9.40
   3 -17   0   86.19    8.20
  -3 -17   0  101.09    8.30
  -3 -17   0  102.29    8.50
   3 -17   0  108.79    8.10
  -3 -17   0   96.69    8.70
   3  17   0  106.19    8.20
   3  17   0   89.09    7.90
  -3  17   0   94.09    9.90
   3  17   0   98.19    7.50
   3  17   0  101.89    9.00
  -3  17   0  102.49    7.90
   3  17   0  111.39    9.50
   3  17   0  107.09    8.10
  -3  17   0  101.79    8.70
  -3  17   0  101.39    9.80
  -3  17   0   94.19   10.00
  -4 -17   0    8.80    3.10
   4 -17   0   18.60    2.90
  -4 -17   0   12.20    3.20
   4 -17   0   12.90    2.80
  -4 -17   0    8.80    3.30
   4 -17   0   11.80    4.20
  -4 -17   0   16.50    4.40
   4 -17   0    9.00    3.00
   4 -17   0   14.80    4.30
  -4 -17   0   11.00    3.20
   4 -17   0   13.60    2.80
   4  17   0   12.10    2.90
  -4  17   0   14.10    2.70
  -4  17   0   14.30    5.00
   4  17   0   11.90    2.80
   4  17   0   13.10    4.10
   4  17   0   10.80    2.60
   4  17   0   10.30    3.40
  -4  17   0   10.50    4.10
  -4  17   0    9.30    3.50
  -4  17   0   13.80    5.00
  -5 -17   0   -1.20    4.20
  -5 -17   0    0.40    3.20
   5 -17   0   -1.30    2.50
   5 -17   0    3.60    2.40
  -5 -17   0   -0.90    2.80
   5 -17   0  -11.10    3.80
   5 -17   0    1.90    2.50
  -5 -17   0    2.40    3.20
  -5 -17   0   -1.10    2.80
   5 -17   0   -2.30    2.30
   5  17   0    0.20    3.80
   5  17   0    1.30    2.40
   5  17   0   -2.60    3.10
   5  17   0   -1.60    2.30
  -5  17   0   -2.50    4.70
  -5  17   0   -2.60    2.30
  -5  17   0   -2.30    3.30
  -5  17   0   -2.40    4.90
   5  17   0    1.20    2.50
  -5  17   0    1.30    2.40
  -6 -17   0    9.10    4.80
   6 -17   0    5.50    4.50
  -6 -17   0    2.40    3.40
  -6 -17   0    2.70    3.00
  -6 -17   0    7.00    3.40
   6 -17   0    5.50    3.00
   6 -17   0    3.00    2.90
  -6 -17   0   -2.00    3.50
   6 -17   0    6.90    2.80
  -6  17   0    1.10    5.20
   6  17   0    0.30    2.70
   6  17   0   -1.30    3.30
  -6  17   0    7.00    3.60
   6  17   0   -0.30    3.90
  -6  17   0   10.10    5.60
   6  17   0    6.80    2.70
   6  17   0    5.80    2.70
  -6  17   0    1.70    2.60
  -7 -17   0   14.40    5.90
   7 -17   0    8.40    3.10
   7 -17   0    4.60    3.40
  -7 -17   0    8.70    3.50
   7 -17   0   13.00    3.50
  -7 -17   0    1.50    3.90
  -7 -17   0   15.00    4.20
   7 -17   0   10.20    4.80
  -7 -17   0   11.90    3.30
  -7  17   0   11.30    3.10
   7  17   0   11.20    3.80
   7  17   0   14.70    4.50
   7  17   0   14.50    3.20
   7  17   0    9.10    3.10
  -7  17   0    4.50    3.80
  -7  17   0    5.20    3.10
  -7  17   0    6.20    5.80
   7  17   0    6.60    2.90
   8 -17   0    3.10    4.50
  -8 -17   0    6.40    4.20
  -8 -17   0    8.90    3.50
  -8 -17   0    5.40    4.60
  -8 -17   0    4.40    4.30
   8 -17   0    7.70    3.10
   8 -17   0   -1.20    4.60
   8  17   0    7.70    3.10
   8  17   0    8.60    3.70
  -8  17   0    5.10    3.20
   8  17   0   15.80    3.20
   8  17   0    5.00    4.20
  -8  17   0   16.40    6.40
  -8  17   0   14.50    3.40
  -8  17   0    6.50    4.00
   8  17   0    6.10    3.10
  -9 -17   0    3.70    3.50
  -9 -17   0    5.90    4.30
   9 -17   0   -1.90    3.40
  -9 -17   0    8.90    5.30
  -9 -17   0   -3.40    4.30
   9 -17   0   -1.00    2.90
   9 -17   0    5.20    4.50
  -9 -17   0    6.90    4.00
  -9  17   0   -3.80    5.90
  -9  17   0   -0.40    3.00
   9  17   0    2.50    4.20
   9  17   0   -3.80    3.10
  -9  17   0    0.30    2.90
   9  17   0    1.60    2.70
  -9  17   0    5.50    4.00
   9  17   0    2.40    3.30
 -10 -17   0   -3.50    3.50
 -10 -17   0    1.50    5.30
  10 -17   0   -2.50    2.80
 -10 -17   0   -0.50    4.40
  10 -17   0    1.30    3.70
 -10 -17   0   -2.00    3.40
 -10 -17   0    1.20    4.40
  10  17   0    0.10    3.50
 -10  17   0   -5.10    4.00
 -10  17   0    3.40    3.30
  10  17   0    0.30    3.10
  10  17   0    2.30    2.70
 -10  17   0   -3.00    6.00
  10  17   0   -4.80    3.90
 -10  17   0   -2.90    3.00
 -10  17   0   -3.80    3.60
 -11 -17   0   14.60    5.10
 -11 -17   0    5.20    4.80
 -11 -17   0    5.00    3.80
 -11 -17   0    2.00    5.40
 -11 -17   0    3.00    3.60
  11 -17   0   11.40    4.30
  11 -17   0    6.50    3.00
  11  17   0    7.20    3.10
 -11  17   0    6.10    4.30
  11  17   0    9.40    3.90
 -11  17   0    3.10    3.30
  11  17   0   -2.40    4.10
 -11  17   0    6.30    3.50
 -11  17   0   10.60    6.60
  12 -17   0    4.10    4.30
 -12 -17   0    2.90    5.00
 -12 -17   0    7.00    4.00
  12 -17   0    5.00    3.00
 -12 -17   0    2.90    3.80
 -12 -17   0   -8.00    5.60
 -12  17   0   10.10    3.90
 -12  17   0   16.10    4.90
  12  17   0    8.90    4.40
  12  17   0   10.30    4.20
 -12  17   0    3.90    6.50
   0 -18   0   31.80    5.30
   0 -18   0   34.10    4.40
   0 -18   0   51.89    4.80
   0 -18   0   32.10    3.70
   0 -18   0   48.30    5.10
   0  18   0   39.40    4.20
   0  18   0   42.10    5.50
   0  18   0   32.30    3.90
   0  18   0   29.50    4.70
   0  18   0   35.20    4.70
   0  18   0   36.80    3.90
  -1 -18   0   64.79    6.10
   1 -18   0   65.89    5.30
   1 -18   0   43.40    6.10
  -1 -18   0   38.10    5.30
  -1 -18   0   60.79    5.70
  -1 -18   0   44.80    5.80
   1 -18   0   34.30    5.70
   1 -18   0   68.09    5.90
  -1 -18   0   40.70    6.30
   1 -18   0   61.39    5.60
  -1  18   0   55.59    5.70
  -1  18   0   48.80    5.70
   1  18   0   70.59    5.80
   1  18   0   51.19    5.80
   1  18   0   58.29    6.60
   1  18   0   62.39    6.50
   1  18   0   54.79    5.50
  -1  18   0   62.89    5.40
   1  18   0   61.29    5.10
  -1  18   0   60.99    6.60
  -1  18   0   54.29    6.10
   2 -18   0   53.99    7.50
   2 -18   0   88.39    7.10
  -2 -18   0   73.69    7.60
  -2 -18   0   75.19    7.90
   2 -18   0   80.79    7.00
   2 -18   0   77.09    6.70
  -2 -18   0   56.79    7.70
  -2 -18   0   87.79    7.40
  -2 -18   0   80.89    7.20
   2  18   0   88.69    6.50
   2  18   0   73.59    6.80
  -2  18   0   90.39    7.90
   2  18   0   91.69    7.50
  -2  18   0   86.89    6.90
  -2  18   0   85.69    7.10
  -2  18   0   69.19    7.90
   2  18   0   93.69    8.20
   2  18   0   87.19    7.20
  -2  18   0   77.09    8.80
   2  18   0   82.19    8.80
   3 -18   0    5.80    4.20
  -3 -18   0    4.00    4.50
  -3 -18   0    8.20    3.60
   3 -18   0    4.40    2.90
  -3 -18   0    7.90    3.00
  -3 -18   0    3.10    3.20
   3 -18   0   10.50    2.80
  -3 -18   0   13.90    3.20
   3 -18   0   12.60    2.90
   3 -18   0    6.40    2.50
   3  18   0   12.10    2.90
  -3  18   0    5.20    2.60
   3  18   0    8.60    3.90
   3  18   0   10.10    2.60
  -3  18   0    7.70    2.60
  -3  18   0    8.90    4.70
  -3  18   0    3.40    3.50
   3  18   0    7.10    2.60
   3  18   0   10.50    2.20
  -3  18   0   16.70    4.80
   3  18   0   10.30    4.30
   4 -18   0   20.80    3.60
   4 -18   0   27.40    3.40
   4 -18   0   18.50    3.30
  -4 -18   0   21.10    3.80
   4 -18   0   21.10    3.40
  -4 -18   0   20.70    3.70
  -4 -18   0   19.20    4.00
  -4 -18   0   21.20    3.80
  -4 -18   0   28.30    5.80
   4 -18   0   14.70    4.90
   4  18   0   19.10    3.30
   4  18   0   18.60    4.70
  -4  18   0   15.70    5.30
   4  18   0   23.20    3.10
   4  18   0   21.50    4.20
  -4  18   0   21.90    3.20
  -4  18   0   23.60    3.30
   4  18   0   20.70    3.20
   4  18   0   24.80    3.50
  -4  18   0   35.50    5.70
  -4  18   0   26.40    4.10
  -5 -18   0   21.60    4.00
   5 -18   0   39.50    6.00
  -5 -18   0   13.60    4.10
   5 -18   0   22.30    3.70
   5 -18   0   29.70    3.70
  -5 -18   0   23.90    4.00
   5 -18   0   17.40    5.20
  -5 -18   0   19.40    5.50
  -5 -18   0   26.20    4.20
   5 -18   0   26.90    3.40
  -5  18   0   24.30    3.60
  -5  18   0   23.20    6.10
   5  18   0   21.90    3.60
   5  18   0   30.60    3.60
  -5  18   0   27.00    3.50
   5  18   0   28.30    4.90
  -5  18   0   25.70    4.40
   5  18   0   19.70    4.20
   5  18   0   26.90    3.60
  -5  18   0   26.30    5.90
  -6 -18   0    3.30    3.70
  -6 -18   0   -8.30    4.50
   6 -18   0    7.80    2.70
   6 -18   0    2.90    3.10
  -6 -18   0    9.30    3.40
   6 -18   0    7.00    3.00
  -6 -18   0   -0.20    3.80
   6 -18   0    5.30    4.80
  -6 -18   0    7.20    3.50
   6 -18   0    1.50    3.00
   6 -18   0    5.60    2.90
   6  18   0    2.50    3.70
  -6  18   0   14.90    3.90
   6  18   0    6.60    3.10
  -6  18   0    1.40    5.40
   6  18   0    2.40    2.80
  -6  18   0    5.70    2.90
   6  18   0   -2.30    4.10
   6  18   0   -0.20    2.60
  -6  18   0    1.60    5.70
   7 -18   0   -1.90    3.20
  -7 -18   0    0.60    3.80
  -7 -18   0   -2.40    4.70
   7 -18   0    0.30    2.80
   7 -18   0   -2.20    4.50
  -7 -18   0    2.20    3.80
   7 -18   0    4.90    3.20
  -7 -18   0   -7.30    3.80
  -7 -18   0   -4.30    3.30
   7  18   0   -1.40    3.60
   7  18   0    0.70    4.20
  -7  18   0    5.00    4.00
  -7  18   0   -0.30    2.80
  -7  18   0    4.00    6.00
   7  18   0    3.10    3.00
   7  18   0   -2.50    2.60
   7  18   0    3.80    2.80
  -7  18   0    1.70    3.00
  -7  18   0    7.40    5.90
  -8 -18   0   20.00    4.30
  -8 -18   0   20.70    4.00
   8 -18   0    7.30    5.20
  -8 -18   0   11.00    4.50
  -8 -18   0   12.40    4.50
   8 -18   0   16.50    3.50
   8 -18   0   11.30    3.90
  -8 -18   0   18.90    5.90
   8  18   0   22.40    3.70
   8  18   0   16.50    3.50
  -8  18   0   15.60    3.70
   8  18   0   11.10    4.00
  -8  18   0   25.70    3.90
  -8  18   0   17.50    6.50
  -8  18   0   20.30    4.70
   8  18   0   19.30    4.80
   9 -18   0    2.70    3.60
  -9 -18   0   10.40    3.70
  -9 -18   0   -0.40    5.30
   9 -18   0    9.10    3.20
  -9 -18   0    2.50    3.80
  -9 -18   0    6.40    4.60
  -9  18   0    4.00    3.30
   9  18   0    8.70    3.60
  -9  18   0   10.10    3.30
  -9  18   0   10.40    4.30
   9  18   0    4.30    3.10
   9  18   0    5.30    3.50
  -9  18   0    3.20    6.10
   9  18   0    7.10    4.50
  10 -18   0    0.50    3.80
 -10 -18   0  -13.50    4.10
 -10 -18   0   -0.70    4.50
 -10 -18   0    5.20    3.50
 -10 -18   0   -2.80    5.30
  10 -18   0    0.80    3.00
 -10 -18   0   -3.70    3.60
  10  18   0   -2.80    3.40
  10  18   0   -3.20    2.70
  10  18   0    3.60    4.10
 -10  18   0   -3.00    3.20
 -10  18   0    2.70    6.10
 -10  18   0   -0.40    3.00
  10  18   0    0.00    3.10
  11 -18   0   12.90    4.30
 -11 -18   0    1.50    3.70
  11 -18   0    4.70    3.10
 -11 -18   0    5.20    3.80
 -11 -18   0    2.50    5.60
 -11 -18   0    8.70    5.00
 -11  18   0    5.30    3.40
  11  18   0    1.80    3.80
 -11  18   0   10.70    4.70
  11  18   0   -1.00    4.30
 -11  18   0    2.30    6.40
 -11  18   0    9.90    3.80
  11  18   0    0.00    2.70
  11  18   0    2.90    3.20
  12 -18   0    6.30    3.20
  12 -18   0    1.20    4.10
 -12 -18   0    6.10    5.80
 -12 -18   0   -0.30    3.90
 -12 -18   0   11.40    4.30
 -12  18   0    7.40    5.20
  12  18   0   12.90    4.70
  12  18   0    7.60    4.10
 -12  18   0    8.40    4.80
 -12  18   0    3.90    6.50
   0 -19   0    2.20    2.20
   0 -19   0    4.10    4.20
   0 -19   0    6.20    3.10
   0 -19   0    3.90    2.70
   0 -19   0    8.60    3.00
   0  19   0    8.00    2.50
   0  19   0    8.20    2.60
   0  19   0   11.60    4.50
   0  19   0    5.60    3.70
   0  19   0    6.60    3.80
  -1 -19   0   95.79    7.40
  -1 -19   0   92.59    8.80
  -1 -19   0   89.69    7.90
   1 -19   0   86.29    7.20
  -1 -19   0   87.99    7.50
   1 -19   0   81.19    6.80
   1 -19   0   88.29    9.10
   1 -19   0  103.59    7.50
   1 -19   0   74.79    7.60
  -1 -19   0   89.69    9.30
   1  19   0   65.29    8.00
  -1  19   0   69.19    8.10
  -1  19   0   62.59    8.00
  -1  19   0   75.09    8.80
   1  19   0   77.99    8.30
   1  19   0   72.89    6.60
   1  19   0   72.99    7.00
   1  19   0   79.99    9.00
   1  19   0   80.29    7.30
  -1  19   0   73.19    7.00
  -1  19   0   79.49    7.20
   2 -19   0   19.80    3.80
   2 -19   0   22.60    3.30
   2 -19   0   28.40    5.30
   2 -19   0   36.30    3.90
  -2 -19   0   22.00    4.00
   2 -19   0   29.90    3.60
  -2 -19   0   37.70    4.10
  -2 -19   0    7.80    4.10
  -2 -19   0   23.90    5.20
  -2 -19   0   20.70    3.80
  -2  19   0   22.50    4.40
  -2  19   0   17.60    5.30
  -2  19   0   26.00    5.10
   2  19   0   24.10    3.00
  -2  19   0   28.50    3.50
   2  19   0   16.60    3.90
   2  19   0   28.10    4.60
   2  19   0   29.90    5.20
   2  19   0   24.50    3.50
   2  19   0   25.80    3.40
  -2  19   0   25.30    3.40
  -3 -19   0   71.29    7.90
   3 -19   0   73.99    6.50
   3 -19   0   44.60    7.10
   3 -19   0   82.49    6.70
   3 -19   0   65.99    7.70
  -3 -19   0   85.99    7.30
   3 -19   0   78.59    6.70
  -3 -19   0   70.89    7.00
  -3 -19   0   70.89    7.40
  -3 -19   0   49.99    7.30
  -3  19   0   72.49    6.50
   3  19   0   76.09    5.90
   3  19   0   78.49    6.90
  -3  19   0   57.99    7.60
   3  19   0   73.99    6.80
  -3  19   0   72.39    7.80
   3  19   0   59.49    7.30
  -3  19   0   81.79    6.80
   3  19   0   65.29    6.40
  -3  19   0   79.39    7.50
   3  19   0   74.39    8.00
   4 -19   0    7.00    3.40
  -4 -19   0    8.20    3.90
   4 -19   0   12.90    4.80
   4 -19   0   17.70    3.20
  -4 -19   0    9.60    3.60
  -4 -19   0   19.10    3.70
  -4 -19   0    5.30    4.60
   4 -19   0   13.40    3.20
  -4 -19   0   10.70    3.80
   4 -19   0   16.60    3.30
   4  19   0   10.50    4.60
   4  19   0   12.70    3.20
   4  19   0   19.70    3.10
   4  19   0   22.30    2.60
  -4  19   0   14.90    3.00
  -4  19   0   18.60    3.20
  -4  19   0   11.80    5.30
  -4  19   0   15.10    5.40
   4  19   0   13.20    3.10
  -4  19   0   12.80    4.00
   5 -19   0   17.30    3.40
  -5 -19   0   17.20    3.90
  -5 -19   0    9.30    3.80
   5 -19   0   11.00    3.30
   5 -19   0    6.90    4.90
  -5 -19   0   16.60    3.90
   5 -19   0   14.80    3.50
   5 -19   0   15.50    3.20
  -5 -19   0   14.80    4.10
  -5 -19   0   11.10    5.10
   5 -19   0   22.20    3.50
  -5  19   0   14.70    5.70
  -5  19   0    8.70    6.10
   5  19   0   11.00    3.10
   5  19   0    7.00    3.90
   5  19   0   16.00    3.40
   5  19   0   15.70    4.70
   5  19   0   13.50    3.10
  -5  19   0   17.80    3.20
  -5  19   0   12.20    3.20
  -5  19   0   22.90    4.40
   6 -19   0   36.70    4.80
   6 -19   0   42.70    4.60
  -6 -19   0   37.40    5.60
  -6 -19   0   36.80    5.10
   6 -19   0   39.80    6.60
   6 -19   0   44.60    4.50
  -6 -19   0   37.10    5.20
  -6 -19   0   42.20    5.50
  -6 -19   0   43.30    6.70
   6 -19   0   49.99    5.50
  -6  19   0   41.30    5.60
  -6  19   0   52.39    7.30
  -6  19   0   35.50    7.60
   6  19   0   42.20    4.60
  -6  19   0   48.20    4.90
   6  19   0   39.00    6.00
   6  19   0   40.00    4.80
   6  19   0   41.40    5.40
   6  19   0   34.10    4.80
   7 -19   0    4.40    4.40
   7 -19   0    3.70    4.90
  -7 -19   0   10.80    4.10
  -7 -19   0    6.70    3.60
  -7 -19   0    9.60    4.40
  -7 -19   0    5.00    5.20
  -7 -19   0    6.40    3.80
   7 -19   0    8.90    3.30
  -7  19   0   13.30    6.40
  -7  19   0   13.50    4.30
   7  19   0    9.20    3.10
  -7  19   0    8.60    3.20
  -7  19   0    7.00    3.50
   7  19   0   10.60    4.00
   7  19   0    8.10    4.60
   7  19   0   11.20    3.40
  -8 -19   0   26.40    6.00
  -8 -19   0   13.00    5.90
   8 -19   0   14.60    4.00
   8 -19   0   18.50    3.60
   8 -19   0    6.90    5.10
  -8 -19   0   13.30    5.20
  -8 -19   0    7.60    4.50
  -8 -19   0   19.20    4.30
  -8  19   0   14.40    6.40
   8  19   0    9.30    4.00
   8  19   0    8.30    3.50
  -8  19   0    5.30    3.40
  -8  19   0    9.20    3.60
  -8  19   0   13.80    4.70
   8  19   0   13.10    3.40
   8  19   0   10.20    4.60
  -8  19   0   12.60    6.70
  -9 -19   0    2.40    3.70
   9 -19   0   -2.30    3.60
  -9 -19   0   -1.00    4.40
  -9 -19   0    1.10    5.30
  -9 -19   0    0.20    3.50
   9 -19   0   -0.50    3.00
  -9 -19   0   -5.40    4.20
  -9  19   0   -1.60    4.40
   9  19   0   -2.80    3.20
  -9  19   0    6.60    6.90
  -9  19   0   -1.80    2.80
   9  19   0   -0.20    2.90
   9  19   0   -0.20    4.30
  -9  19   0   -4.20    3.10
   9  19   0    2.70    3.00
  -9  19   0    2.90    3.10
   9  19   0   -4.50    3.30
  -9  19   0    1.80    6.20
  10 -19   0    1.40    3.80
 -10 -19   0    1.70    3.80
 -10 -19   0    9.70    4.10
  10 -19   0    6.00    3.20
 -10 -19   0    8.50    5.70
 -10 -19   0   -2.10    4.50
 -10 -19   0   -1.80    4.60
  10 -19   0   -6.40    4.50
 -10  19   0   -5.90    6.50
  10  19   0    0.10    4.20
 -10  19   0    1.70    4.30
 -10  19   0   -3.70    3.20
 -10  19   0    2.60    6.50
  10  19   0    4.80    3.00
 -10  19   0    0.30    3.40
  10  19   0    2.30    3.50
  10  19   0    1.60    3.60
 -11 -19   0    7.70    6.10
 -11 -19   0    0.70    3.90
  11 -19   0   17.40    3.50
  11 -19   0   13.40    4.60
 -11 -19   0    7.40    4.00
 -11 -19   0    5.50    5.00
 -11  19   0   16.10    7.70
 -11  19   0   13.40    5.10
 -11  19   0   -0.20    6.60
 -11  19   0   11.50    4.10
  11  19   0    6.80    3.50
  11  19   0   17.00    5.00
  11  19   0   10.90    3.10
  11  19   0    9.80    4.10
 -11  19   0    8.80    3.80
 -12 -19   0   -0.30    3.90
 -12 -19   0    1.80    6.00
 -12 -19   0    0.00    3.90
  12 -19   0    3.40    3.10
 -12 -19   0   -7.90    4.70
  12 -19   0   -4.60    4.00
  12  19   0    1.90    4.20
 -12  19   0   -4.10    4.70
 -12  19   0    6.10    7.40
  12  19   0   -7.50    4.10
 -12  19   0   -5.70    3.60
 -12  19   0   16.20    7.10
   0 -20   0    4.00    4.40
   0 -20   0   -1.10    3.00
   0 -20   0    5.00    2.90
   0 -20   0   -1.10    3.10
   0  20   0    4.10    2.90
   0  20   0    4.10    2.70
   0  20   0    0.70    3.80
   0  20   0    5.30    4.60
   0  20   0    0.80    3.90
  -1 -20   0  373.16   29.30
   1 -20   0  425.56   29.10
   1 -20   0  449.06   29.20
   1 -20   0  403.46   29.30
  -1 -20   0  384.76   30.00
  -1 -20   0  452.05   29.30
   1 -20   0  429.36   28.90
   1 -20   0  366.06   29.90
  -1 -20   0  430.76   29.10
   1  20   0  421.46   29.20
   1  20   0  412.66   30.00
  -1  20   0  422.16   29.50
  -1  20   0  412.16   29.10
  -1  20   0  417.56   29.00
   1  20   0  411.26   29.20
   1  20   0  398.76   29.50
  -1  20   0  422.96   30.00
   1  20   0  393.96   29.00
   1  20   0  442.96   29.40
  -1  20   0  449.56   29.80
  -2 -20   0   -1.00    3.70
  -2 -20   0   -0.60    3.30
   2 -20   0    7.80    2.70
  -2 -20   0   15.40    4.90
  -2 -20   0    5.50    3.30
  -2 -20   0    3.90    3.20
   2 -20   0   -0.10    3.20
   2 -20   0    8.20    3.20
   2 -20   0    4.10    3.00
   2 -20   0    6.00    4.70
   2  20   0   -0.90    3.50
  -2  20   0    6.50    2.80
   2  20   0    3.30    2.30
  -2  20   0    9.10    4.80
   2  20   0    7.10    2.80
   2  20   0    0.90    4.20
   2  20   0   -0.80    4.50
  -2  20   0   12.80    5.10
  -2  20   0   -0.80    3.90
  -2  20   0    3.30    2.70
   2  20   0    0.10    2.60
   3 -20   0    6.50    3.00
   3 -20   0    7.80    3.10
  -3 -20   0    0.30    4.60
   3 -20   0   -7.00    4.20
   3 -20   0   -0.90    3.10
  -3 -20   0    6.80    3.70
  -3 -20   0    3.20    3.30
   3 -20   0    7.00    2.80
  -3 -20   0    4.60    3.30
  -3 -20   0    0.00    3.30
   3  20   0    3.50    3.00
  -3  20   0    6.40    2.80
   3  20   0    7.70    2.40
  -3  20   0    9.70    5.50
   3  20   0    0.60    4.20
  -3  20   0    0.10    4.70
   3  20   0    3.90    3.10
   3  20   0   -2.00    4.70
   3  20   0    4.00    2.70
  -3  20   0   -0.80    3.80
  -3  20   0    3.30    2.80
   4 -20   0    0.90    3.40
   4 -20   0    0.10    3.00
  -4 -20   0    4.10    3.40
  -4 -20   0    1.90    3.30
   4 -20   0    0.70    2.90
   4 -20   0   -2.90    3.10
   4 -20   0    2.90    2.80
  -4 -20   0    1.30    3.90
   4 -20   0   -4.90    4.50
  -4 -20   0    1.70    3.70
  -4 -20   0   12.10    5.00
  -4  20   0    8.60    5.50
  -4  20   0    0.10    5.10
   4  20   0   -2.70    2.10
   4  20   0    3.70    3.10
  -4  20   0    1.20    2.80
  -4  20   0   -0.10    2.70
  -4  20   0   -3.50    3.80
   4  20   0   -0.80    2.70
   4  20   0    0.50    4.60
   4  20   0   -8.20    2.70
   5 -20   0    9.90    3.30
  -5 -20   0    6.70    3.90
  -5 -20   0   10.50    4.10
   5 -20   0   10.00    5.10
   5 -20   0   13.10    3.30
   5 -20   0    7.50    4.20
  -5 -20   0    9.30    3.80
   5 -20   0   15.00    3.50
  -5 -20   0    7.90    4.00
  -5 -20   0    6.90    5.20
  -5  20   0    7.90    5.90
  -5  20   0   10.20    3.20
   5  20   0   17.70    3.60
   5  20   0   10.50    2.50
   5  20   0    9.90    4.80
  -5  20   0   10.60    3.20
   5  20   0    4.70    4.00
   5  20   0    4.60    3.10
   5  20   0    5.80    3.10
  -5  20   0   18.30    6.30
  -5  20   0    7.20    4.20
   6 -20   0   88.99    7.20
   6 -20   0   95.49    7.60
   6 -20   0   87.19    7.60
  -6 -20   0   68.29    8.70
  -6 -20   0   73.29    8.40
   6 -20   0   99.59    8.00
  -6 -20   0   65.29    7.90
  -6 -20   0   79.59    9.30
   6 -20   0   49.40    8.40
  -6 -20   0   93.59    8.50
   6  20   0   80.09    8.50
  -6  20   0   81.09    8.60
   6  20   0   67.99    8.40
   6  20   0   74.49    7.60
   6  20   0   82.79    7.60
  -6  20   0   83.59   11.10
  -6  20   0   87.19   10.30
  -6  20   0   88.29    7.70
   6  20   0   91.69    7.90
   7 -20   0    0.40    5.20
   7 -20   0   12.90    3.80
  -7 -20   0   11.60    4.60
  -7 -20   0    7.80    5.50
   7 -20   0    8.40    3.70
   7 -20   0   15.10    3.70
  -7 -20   0    5.10    4.10
  -7 -20   0   11.60    3.90
  -7 -20   0   14.20    4.20
  -7  20   0    9.40    6.60
   7  20   0   13.70    3.60
  -7  20   0   11.10    6.20
  -7  20   0    9.60    4.50
   7  20   0   15.10    4.90
  -7  20   0   13.30    3.50
   7  20   0   10.30    4.10
  -7  20   0   12.10    3.70
   7  20   0    9.10    3.30
   8 -20   0   -4.60    3.30
  -8 -20   0    2.70    4.40
  -8 -20   0   -2.50    3.70
  -8 -20   0   -3.80    4.00
   8 -20   0    0.80    4.80
  -8 -20   0    0.00    4.20
  -8 -20   0    4.20    5.70
  -8  20   0   -6.50    3.10
   8  20   0   -2.30    3.80
  -8  20   0    5.20    6.20
  -8  20   0   -6.40    3.00
   8  20   0   -4.30    4.40
  -8  20   0    3.20    6.40
  -8  20   0    4.00    4.40
   8  20   0    0.10    3.10
   8  20   0   -1.00    3.00
  -9 -20   0    4.40    4.60
  -9 -20   0   -5.00    4.20
   9 -20   0   -2.60    3.60
  -9 -20   0    1.10    4.00
  -9 -20   0   -4.80    5.30
   9 -20   0   -2.90    3.10
  -9 -20   0   -6.10    3.50
  -9  20   0    2.00    4.60
  -9  20   0    1.70    6.10
   9  20   0    0.10    4.30
   9  20   0    4.80    3.70
  -9  20   0   -3.30    6.50
  -9  20   0   -5.10    3.10
   9  20   0   -1.00    2.90
   9  20   0   -5.80    3.20
   9  20   0    2.40    3.00
  -9  20   0    1.00    3.40
  10 -20   0    0.30    3.10
 -10 -20   0    9.30    4.20
 -10 -20   0   -5.80    5.40
 -10 -20   0    3.40    4.70
  10 -20   0   -2.60    3.70
 -10 -20   0   -0.40    3.80
  10  20   0    5.20    3.80
 -10  20   0    9.20    4.80
  10  20   0   -4.60    4.40
  10  20   0    7.70    3.60
 -10  20   0    2.50    6.50
 -10  20   0    9.40    3.60
 -10  20   0    3.10    3.60
  10  20   0   -1.60    2.90
 -10  20   0    5.20    7.30
 -11 -20   0    2.50    5.00
 -11 -20   0    1.80    4.20
  11 -20   0   -2.20    4.00
  11 -20   0   -1.70    3.10
 -11 -20   0   -5.50    3.70
 -11 -20   0   -4.00    5.90
 -11  20   0    5.80    6.50
  11  20   0   -0.40    3.40
 -11  20   0   -5.50    4.80
  11  20   0   -1.90    3.80
  11  20   0    3.30    3.00
 -11  20   0    0.50    3.60
 -11  20   0   16.50    8.00
  11  20   0    4.20    4.70
 -11  20   0   -2.80    4.30
 -12 -20   0    2.60    4.50
  12 -20   0    0.90    4.40
 -12 -20   0   -0.50    5.00
 -12 -20   0   16.00    6.90
  12 -20   0    2.00    3.20
 -12  20   0    3.90    7.60
 -12  20   0   -2.30    5.10
 -12  20   0   -3.40    6.50
  12  20   0   -0.80    4.70
  12  20   0    9.10    5.00
 -12  20   0    2.00    3.90
   0 -21   0    2.60    3.40
   0 -21   0   -0.40    3.10
   0 -21   0    1.70    3.30
   0 -21   0    0.60    4.50
   0  21   0   -8.30    4.70
   0  21   0   -4.90    3.90
   0  21   0   -0.10    2.60
   0  21   0    0.00    3.90
   0  21   0   -4.30    2.60
  -1 -21   0   75.09    6.70
   1 -21   0   66.19    6.50
   1 -21   0   66.29    7.10
   1 -21   0   77.59    7.00
  -1 -21   0   45.00    6.20
  -1 -21   0   77.99    7.10
  -1 -21   0   35.50    7.10
   1 -21   0   48.20    7.40
   1 -21   0   74.89    6.10
  -1  21   0   56.99    7.00
   1  21   0   67.89    6.70
   1  21   0   78.39    6.40
   1  21   0   48.20    6.80
   1  21   0   48.10    7.40
  -1  21   0   72.39    6.60
  -1  21   0   65.39    7.80
  -1  21   0   44.40    6.50
  -1  21   0   70.69    7.20
   1  21   0   66.59    7.70
  -2 -21   0    1.00    3.40
   2 -21   0    0.40    4.80
  -2 -21   0   -3.40    3.50
   2 -21   0    1.00    3.10
  -2 -21   0    1.80    7.40
   2 -21   0   -1.20    2.60
  -2 -21   0    6.50    3.50
   2 -21   0   -2.80    3.20
  -2 -21   0   -2.80    4.70
   2 -21   0   -0.30    3.40
   2  21   0   -0.10    2.90
   2  21   0   -2.50    4.10
   2  21   0    3.10    5.00
  -2  21   0    4.70    5.30
  -2  21   0   -1.70    2.80
  -2  21   0   -1.50    4.10
   2  21   0    1.00    2.70
  -2  21   0    2.60    5.10
  -2  21   0    3.60    3.00
   2  21   0   -2.00    3.60
  -3 -21   0   21.90    4.80
   3 -21   0   37.80    4.30
  -3 -21   0   21.00    4.80
   3 -21   0   45.20    4.60
   3 -21   0   20.30    4.50
   3 -21   0   19.60    5.70
  -3 -21   0   35.30    4.80
  -3 -21   0   47.50    5.00
   3 -21   0   39.80    4.50
  -3 -21   0   22.80    5.90
   3  21   0   43.70    6.30
  -3  21   0   38.50    4.30
   3  21   0   37.20    4.20
   3  21   0   37.60    4.60
  -3  21   0   37.00    6.60
  -3  21   0   31.40    5.40
   3  21   0   33.90    4.60
   3  21   0   49.60    4.40
   3  21   0   26.10    5.60
  -3  21   0   26.80    6.30
  -3  21   0   31.10    4.30
  -4 -21   0   43.60    5.40
   4 -21   0   54.99    5.80
   4 -21   0   22.50    6.30
  -4 -21   0   40.10    5.70
   4 -21   0   48.00    5.20
  -4 -21   0   42.30    5.40
  -4 -21   0   35.50    5.80
  -4 -21   0   48.70    6.80
   4 -21   0   56.59    5.60
   4 -21   0   52.09    5.70
   4  21   0   42.10    4.80
   4  21   0   39.60    4.80
  -4  21   0   45.40    5.80
  -4  21   0   53.99    5.50
   4  21   0   41.70    6.50
  -4  21   0   31.20    6.80
   4  21   0   38.20    5.00
  -4  21   0   55.99    5.90
  -4  21   0   49.10    7.40
   5 -21   0   31.90    4.10
   5 -21   0   12.60    5.50
  -5 -21   0   21.20    5.90
   5 -21   0   25.70    4.00
   5 -21   0   23.20    3.80
  -5 -21   0    9.00    4.40
   5 -21   0   23.70    3.90
  -5 -21   0   16.80    4.70
  -5 -21   0   23.10    5.00
   5 -21   0   18.20    4.10
   5  21   0   24.10    3.80
   5  21   0   18.80    4.70
   5  21   0   32.10    4.20
  -5  21   0   22.10    3.70
   5  21   0   25.90    5.50
  -5  21   0   19.30    3.80
  -5  21   0   24.70    6.90
  -5  21   0   20.00    4.90
   5  21   0   14.00    3.60
  -5  21   0   15.90    6.90
   5  21   0   16.00    3.00
   6 -21   0   24.50    4.50
  -6 -21   0   18.30    4.70
   6 -21   0   28.20    4.10
   6 -21   0   17.50    5.90
  -6 -21   0   24.50    6.30
   6 -21   0   21.10    4.30
  -6 -21   0   21.10    5.00
  -6 -21   0   12.20    4.90
   6 -21   0   27.30    3.70
  -6 -21   0   29.00    4.70
   6  21   0   20.00    5.50
  -6  21   0   20.20    7.00
   6  21   0   24.10    4.80
   6  21   0   23.70    4.10
  -6  21   0   27.80    4.10
   6  21   0   29.80    4.00
   6  21   0   19.70    4.00
  -6  21   0   11.50    6.60
  -6  21   0   23.30    5.10
  -7 -21   0    0.80    4.10
  -7 -21   0    2.10    6.50
   7 -21   0    5.40    3.60
   7 -21   0    0.90    3.20
  -7 -21   0   -0.50    5.30
  -7 -21   0    3.40    3.70
  -7 -21   0    1.90    5.50
  -7  21   0    4.10    3.40
  -7  21   0    1.60    6.10
   7  21   0    2.00    3.90
  -7  21   0    8.30    6.60
   7  21   0   -1.30    3.10
   7  21   0    1.00    3.10
  -7  21   0    4.00    3.50
  -7  21   0    4.00    4.30
   7  21   0    5.80    4.80
  -8 -21   0    9.30    4.20
  -8 -21   0   -0.90    5.60
  -8 -21   0   12.30    4.70
   8 -21   0    4.40    4.00
  -8 -21   0    7.60    4.30
   8 -21   0    7.50    3.40
  -8 -21   0   10.40    4.80
  -8  21   0    5.80    7.10
   8  21   0    6.70    3.50
  -8  21   0    8.30    3.60
   8  21   0    0.80    4.70
   8  21   0    9.40    4.20
   8  21   0    8.80    3.40
  -8  21   0    8.20    3.80
  -8  21   0    3.90    6.40
  -8  21   0    4.40    4.90
   9 -21   0   -2.10    4.80
  -9 -21   0    3.60    4.60
  -9 -21   0   -1.40    5.40
  -9 -21   0   -1.50    5.60
  -9 -21   0    4.50    3.90
   9 -21   0    0.80    3.90
  -9 -21   0    1.90    4.20
  -9  21   0   -1.10    3.30
   9  21   0    3.80    3.20
  -9  21   0    3.90    3.60
  -9  21   0   -8.60    6.00
  -9  21   0   -5.40    6.60
   9  21   0    0.00    3.10
  -9  21   0   -0.50    4.30
   9  21   0    8.30    4.80
   9  21   0   -4.60    3.80
 -10 -21   0    6.40    4.90
 -10 -21   0    0.10    6.00
  10 -21   0    3.90    3.40
  10 -21   0    5.10    4.30
 -10 -21   0    7.70    4.60
 -10 -21   0   10.60    4.30
  10  21   0    9.30    3.40
  10  21   0   13.00    4.10
 -10  21   0   12.70    3.80
 -10  21   0   11.40    5.10
 -10  21   0    4.50    7.40
  10  21   0   13.20    4.00
  10  21   0   16.70    5.20
 -10  21   0   14.60    6.90
 -11 -21   0    4.90    4.80
  11 -21   0    7.50    4.50
 -11 -21   0    2.00    6.30
 -11 -21   0    9.30    4.20
  11 -21   0    6.60    3.40
 -11 -21   0    7.90    6.40
 -11  21   0   26.50   10.20
  11  21   0   16.40    5.20
 -11  21   0    5.00    6.70
 -11  21   0   12.70    5.30
  11  21   0    5.20    4.20
  11  21   0   11.30    3.90
  11  21   0    6.30    3.20
 -11  21   0    4.90    3.80
 -11  21   0    9.20    4.10
   0 -22   0   44.20    5.10
   0 -22   0   28.50    6.10
   0 -22   0   36.90    5.10
   0 -22   0   41.90    5.00
   0  22   0   41.90    4.60
   0  22   0   45.90    4.90
   0  22   0   38.80    6.60
   0  22   0   38.00    5.70
   0  22   0   37.50    5.70
   1 -22   0   16.40    3.90
  -1 -22   0    5.80    5.20
   1 -22   0   16.00    3.60
   1 -22   0    4.00    3.70
   1 -22   0    1.50    5.00
  -1 -22   0   16.20    3.70
  -1 -22   0    5.10    3.80
  -1 -22   0   13.00    4.00
   1 -22   0    9.80    3.10
  -1  22   0    8.80    3.20
  -1  22   0    5.50    4.90
   1  22   0   11.90    3.20
  -1  22   0   10.00    4.50
  -1  22   0   10.80    5.60
  -1  22   0   12.00    3.20
   1  22   0    9.60    5.60
   1  22   0   15.60    4.30
   1  22   0   18.80    3.60
   1  22   0    6.70    4.60
   2 -22   0  100.19    8.70
   2 -22   0  105.39    8.40
  -2 -22   0  115.39    9.30
  -2 -22   0   89.29    9.50
   2 -22   0  111.29    8.90
   2 -22   0   85.29    9.10
  -2 -22   0  102.49    8.90
  -2 -22   0  101.19   10.80
  -2 -22   0   97.29   10.20
  -2  22   0   90.19    8.70
  -2  22   0   94.79    9.20
   2  22   0   90.69    8.60
   2  22   0  104.09   10.00
   2  22   0  109.09    8.90
  -2  22   0   94.69    9.90
   2  22   0   98.79   10.70
  -2  22   0   89.79   10.90
   2  22   0  115.69    9.30
  -2  22   0   98.39   10.90
   3 -22   0   43.20    4.60
  -3 -22   0   38.00    5.30
  -3 -22   0   40.60    5.10
   3 -22   0   45.80    4.90
  -3 -22   0   20.40    5.30
   3 -22   0   28.90    4.80
   3 -22   0   43.50    5.00
   3 -22   0   31.50    6.50
  -3 -22   0   28.00    6.50
  -3 -22   0   31.30    5.30
  -3  22   0   46.60    4.80
  -3  22   0   31.50    5.60
  -3  22   0   36.40    4.70
   3  22   0   45.30    6.20
   3  22   0   41.50    4.90
   3  22   0   34.70    4.90
   3  22   0   55.99    5.50
  -3  22   0   32.70    6.90
   3  22   0   46.80    6.70
  -3  22   0   44.00    6.80
  -4 -22   0    8.40    6.10
  -4 -22   0    1.70    4.00
   4 -22   0   11.70    3.50
   4 -22   0    9.50    3.40
  -4 -22   0    6.90    4.00
   4 -22   0    4.70    3.50
  -4 -22   0    7.40    4.50
  -4 -22   0    1.30    5.30
   4 -22   0   -1.50    3.80
   4 -22   0   -0.60    5.10
  -4  22   0    3.00    4.50
  -4  22   0    7.10    3.40
   4  22   0    2.90    3.30
   4  22   0    0.20    5.00
   4  22   0    3.90    3.10
   4  22   0    4.90    3.00
  -4  22   0   -1.20    6.80
  -4  22   0    0.60    5.60
   4  22   0    7.00    3.40
  -4  22   0    6.50    3.30
  -5 -22   0    0.70    3.90
  -5 -22   0    0.50    4.30
   5 -22   0   -1.00    3.20
  -5 -22   0   -6.00    5.10
   5 -22   0   -1.00    5.10
   5 -22   0    2.90    3.70
   5 -22   0    3.80    3.50
  -5 -22   0  -13.50    4.70
   5 -22   0    4.70    3.30
  -5 -22   0   -2.10    3.70
  -5  22   0    1.00    3.10
   5  22   0    5.60    3.40
  -5  22   0    0.60    4.50
   5  22   0    3.20    4.90
  -5  22   0    8.10    6.10
  -5  22   0   10.50    6.30
   5  22   0   -2.00    3.10
   5  22   0    1.40    3.10
  -5  22   0   -4.40    3.00
   5  22   0   -1.70    4.20
  -6 -22   0    9.90    4.90
  -6 -22   0   17.10    4.30
   6 -22   0   -1.90    8.20
   6 -22   0    8.40    3.80
  -6 -22   0    7.60    4.30
   6 -22   0   17.10    3.50
  -6 -22   0    7.80    5.50
   6 -22   0   11.90    4.00
   6 -22   0   11.00    3.90
  -6  22   0    1.80    6.00
  -6  22   0    3.90    3.30
   6  22   0    6.50    4.90
   6  22   0    9.10    3.60
  -6  22   0   11.10    6.40
   6  22   0    5.70    3.60
   6  22   0   -1.70    4.20
  -6  22   0    6.50    4.80
   6  22   0    0.30    3.20
  -7 -22   0    9.50    4.60
  -7 -22   0   11.40    5.90
   7 -22   0    5.60    3.50
   7 -22   0    1.60    3.50
  -7 -22   0   -3.60    3.90
  -7 -22   0    0.50    3.80
  -7 -22   0    0.60    4.30
  -7  22   0   -2.90    4.60
  -7  22   0    2.50    3.70
   7  22   0   -2.70    4.70
   7  22   0   -3.90    3.80
  -7  22   0   -2.70    3.20
  -7  22   0   -1.30    6.40
   7  22   0   -7.30    2.90
   7  22   0    3.60    3.30
  -7  22   0   -8.90    6.20
  -8 -22   0    9.70    5.20
   8 -22   0   26.50    4.80
  -8 -22   0   12.40    4.60
  -8 -22   0   11.50    6.20
  -8 -22   0   27.40    5.30
  -8 -22   0   11.80    4.90
   8 -22   0   26.10    4.30
   8  22   0   16.00    7.90
   8  22   0   26.00    4.00
   8  22   0   23.10    5.60
  -8  22   0   19.50    8.00
  -8  22   0   25.00    7.20
  -8  22   0   32.80    4.60
  -8  22   0   18.70    5.30
   8  22   0   16.40    4.10
  -8  22   0   28.50    4.50
  -9 -22   0   10.10    6.20
  -9 -22   0    1.00    4.70
  -9 -22   0    9.90    4.20
  -9 -22   0    7.00    4.80
   9 -22   0    9.60    3.60
   9 -22   0   11.70    4.40
  -9  22   0    1.40    6.60
  -9  22   0    8.80    4.90
   9  22   0    9.60    4.10
  -9  22   0    4.00    7.20
   9  22   0    9.60    3.40
  -9  22   0    6.00    3.80
   9  22   0    2.70    4.80
  -9  22   0    7.80    4.10
 -10 -22   0    3.00    4.10
 -10 -22   0    1.30    5.00
 -10 -22   0   -5.30    5.60
  10 -22   0    0.10    4.10
 -10  22   0    0.00    6.60
  10  22   0   -1.80    3.70
 -10  22   0   -6.70    7.40
 -10  22   0   -5.60    3.40
  10  22   0    3.30    5.00
 -10  22   0    2.20    4.60
 -10  22   0   -0.40    3.60
 -11 -22   0    1.30    6.30
 -11 -22   0    7.40    5.00
  11 -22   0    6.20    3.70
  11 -22   0    2.40    4.40
 -11 -22   0   -2.70    5.00
  11  22   0    1.30    4.80
 -11  22   0   -3.30    3.50
 -11  22   0   -4.80    4.80
 -11  22   0   -1.90    7.80
 -11  22   0   -4.50    6.50
 -11  22   0    4.00    4.00
  11  22   0    4.90    4.30
  11  22   0    2.50    4.60
   0 -23   0    0.30    3.60
   0 -23   0   -2.60    3.30
   0 -23   0    1.20    3.70
   0 -23   0    0.40    5.00
   0  23   0    2.20    3.10
   0  23   0   -1.90    5.40
   0  23   0    0.20    4.50
   0  23   0   -0.10    3.00
   0  23   0   -2.90    4.50
   1 -23   0   10.70    3.90
  -1 -23   0    8.80    3.90
   1 -23   0    5.10    5.10
   1 -23   0    6.50    3.00
   1 -23   0    9.80    3.50
   1 -23   0    6.40    3.80
  -1 -23   0    3.70    3.80
  -1 -23   0   12.60    5.40
  -1 -23   0    2.70    3.50
   1  23   0    6.60    3.20
   1  23   0    4.60    5.60
  -1  23   0    4.20    4.70
   1  23   0   12.50    3.50
   1  23   0    5.20    4.30
  -1  23   0    8.50    3.20
  -1  23   0    8.00    5.70
   1  23   0    1.10    4.70
  -1  23   0    6.00    5.00
  -1  23   0    8.30    3.50
  -2 -23   0   -0.50    3.90
  -2 -23   0    3.40    3.50
   2 -23   0    2.10    3.70
   2 -23   0    1.90    3.30
   2 -23   0   -1.50    5.20
   2 -23   0    3.40    3.00
  -2 -23   0   -5.20    3.60
   2 -23   0    4.20    3.70
  -2 -23   0    1.00    5.30
   2  23   0    5.50    3.10
  -2  23   0    1.80    4.60
  -2  23   0    3.90    5.30
   2  23   0   10.50    3.50
  -2  23   0    8.30    6.00
  -2  23   0    4.20    3.10
   2  23   0    0.40    3.90
   2  23   0    0.50    5.20
   2  23   0    5.70    4.70
  -2  23   0    5.50    3.30
   3 -23   0    0.30    4.90
   3 -23   0   -3.70    3.00
  -3 -23   0   -4.60    3.70
  -3 -23   0    2.00    6.80
  -3 -23   0    2.10    3.60
   3 -23   0   -0.90    3.30
  -3 -23   0    1.30    4.20
   3 -23   0    6.20    3.60
  -3 -23   0    3.50    5.40
   3 -23   0    2.60    3.60
   3  23   0    1.70    3.50
   3  23   0   -0.80    3.00
   3  23   0    0.60    3.30
  -3  23   0    8.50    5.70
   3  23   0   -2.00    4.70
  -3  23   0   -6.00    3.10
  -3  23   0   -1.40    4.50
   3  23   0    1.30    5.40
  -3  23   0   -2.20    3.00
   4 -23   0   88.29    7.70
   4 -23   0   73.39    7.60
  -4 -23   0   70.39    8.90
   4 -23   0   53.89    8.40
   4 -23   0   69.79    7.90
  -4 -23   0   81.89    8.40
   4 -23   0   89.09    7.70
   4 -23   0   66.49    7.70
  -4  23   0   93.69    7.80
   4  23   0   96.59    8.00
   4  23   0   75.39    8.60
  -4  23   0   82.09   12.80
  -4  23   0   66.29    8.00
   4  23   0   88.39    7.60
  -4  23   0   70.19    9.30
  -4  23   0   76.59    7.90
   4  23   0   79.39    7.80
  -5 -23   0   19.30    6.10
  -5 -23   0   20.10    5.20
   5 -23   0   22.00    4.40
  -5 -23   0   10.40    4.40
   5 -23   0   22.20    4.20
   5 -23   0   27.50    4.00
   5 -23   0   23.90    4.20
  -5 -23   0   18.90    4.60
   5 -23   0    6.40    6.70
  -5  23   0   15.20    3.90
   5  23   0   27.20    4.40
   5  23   0   15.20    5.50
   5  23   0   26.70    4.10
   5  23   0   18.80    4.20
  -5  23   0   23.80    4.00
  -5  23   0   26.70    7.00
  -5  23   0   13.40    6.40
  -6 -23   0   -4.90    4.20
   6 -23   0    7.60    7.20
  -6 -23   0   -2.60    3.80
  -6 -23   0    2.20    4.70
  -6 -23   0    1.70    4.20
  -6 -23   0   -3.20    5.30
   6 -23   0   -0.80    3.80
   6 -23   0    0.60    3.50
   6 -23   0   -4.20    3.40
   6 -23   0    2.30    3.20
  -6  23   0   -1.60    3.30
   6  23   0   -0.90    4.50
   6  23   0    0.70    3.20
  -6  23   0   -0.80    6.00
   6  23   0   -0.10    3.20
  -6  23   0   -4.40    4.60
   6  23   0    2.40    3.60
  -6  23   0    1.20    6.50
   6  23   0   -3.40    4.90
  -7 -23   0    2.30    4.00
   7 -23   0   -1.90    3.60
   7 -23   0    0.00    3.50
  -7 -23   0   -8.00    4.50
  -7 -23   0   -0.60    4.30
  -7 -23   0   -5.10    5.60
  -7 -23   0    0.30    4.70
  -7  23   0    2.50    6.50
  -7  23   0   -1.30    3.80
  -7  23   0  -14.70    6.10
   7  23   0   -3.30    4.80
   7  23   0   -1.60    3.30
  -7  23   0   -5.80    4.60
  -7  23   0   -1.50    3.50
   7  23   0   -5.90    4.10
   8 -23   0   -3.50    3.50
  -8 -23   0    4.50    5.80
   8 -23   0   -2.70    3.80
   8 -23   0    9.70    6.70
  -8 -23   0    7.00    4.90
  -8 -23   0    0.40    3.90
  -8 -23   0   -5.10    4.10
   8  23   0    7.30    3.40
  -8  23   0    3.50    7.10
   8  23   0    0.60    4.10
   8  23   0    0.10    4.80
  -8  23   0    5.80    4.90
  -8  23   0   -4.00    6.30
  -8  23   0    3.50    3.80
   8  23   0    4.60    3.30
  -8  23   0   -2.60    3.90
  -9 -23   0   -4.50    4.70
  -9 -23   0   -2.50    4.50
  -9 -23   0   -4.20    5.80
   9 -23   0    0.80    4.00
  -9 -23   0    5.30    4.20
   9 -23   0   -1.50    3.50
  -9  23   0    0.10    3.70
  -9  23   0    5.20    7.60
   9  23   0   -7.60    3.80
  -9  23   0   -3.20    4.70
  -9  23   0   -2.80    3.50
   9  23   0    0.40    4.80
  -9  23   0   -4.80    6.40
   9  23   0   -5.00    3.10
   9  23   0    2.40    3.70
  10 -23   0    2.00    3.60
 -10 -23   0   -3.30    5.90
 -10 -23   0   10.10    5.20
  10 -23   0    0.90    4.30
 -10 -23   0    1.20    4.20
  10  23   0    1.00    3.80
  10  23   0    2.20    5.10
  10  23   0    0.90    3.90
 -10  23   0    4.90    6.70
 -10  23   0   -3.70    4.80
 -10  23   0    1.80    3.90
 -10  23   0    1.10    3.70
 -11 -23   0   -3.10    6.40
  11 -23   0    5.80    4.70
 -11 -23   0    3.90    5.10
 -11 -23   0    2.10    5.20
 -11 -23   0    0.10    4.20
  11  23   0    2.80    3.80
 -11  23   0    7.70    5.20
 -11  23   0   -0.50    7.90
  11  23   0    2.30    4.40
 -11  23   0    4.00    3.80
 -11  23   0   -1.00    6.60
   0 -24   0    0.40    5.00
   0 -24   0   -2.00    3.70
   0 -24   0   -1.80    3.60
   0 -24   0    0.10    3.50
   0  24   0    4.50    4.70
   0  24   0    1.60    3.10
   0  24   0    0.10    5.60
   0  24   0    0.50    3.30
   0  24   0    7.30    8.20
  -1 -24   0   -2.00    3.90
   1 -24   0    2.50    5.20
  -1 -24   0   -5.00    5.30
  -1 -24   0    1.40    3.60
   1 -24   0    1.20    3.40
   1 -24   0    2.10    3.10
   1 -24   0   -0.90    3.80
   1 -24   0   -0.50    3.90
  -1 -24   0    2.70    4.00
   1  24   0   10.90    5.80
  -1  24   0   -3.30    7.20
  -1  24   0    2.40    3.30
  -1  24   0    1.20    8.10
  -1  24   0   -4.10    2.90
   1  24   0   -2.20    3.20
  -1  24   0    3.70    5.10
   1  24   0   -4.10    3.00
   1  24   0   -3.00    4.10
   2 -24   0    2.30    3.70
   2 -24   0    0.90    3.00
  -2 -24   0    7.20    3.80
   2 -24   0    6.10    3.60
  -2 -24   0    3.10    4.00
   2 -24   0   -1.60    5.00
  -2 -24   0   -3.60    5.20
   2 -24   0    0.50    3.80
  -2  24   0    3.50    3.30
   2  24   0    9.00    3.30
   2  24   0    0.20    6.00
   2  24   0    1.10    5.40
  -2  24   0    9.70    6.30
  -2  24   0    3.90    3.40
  -2  24   0    3.00    5.30
   2  24   0    5.40    3.30
   2  24   0    2.50    4.10
  -3 -24   0   -3.00    4.10
  -3 -24   0    2.00    3.90
  -3 -24   0    9.50    5.90
   3 -24   0    5.40    4.00
   3 -24   0    4.70    3.60
  -3 -24   0   -0.80    4.30
   3 -24   0    0.30    3.60
   3 -24   0   -2.10    3.10
   3  24   0    0.90    5.30
  -3  24   0    1.40    3.20
   3  24   0   -2.20    3.60
   3  24   0    1.40    4.90
  -3  24   0   -3.10    5.50
   3  24   0    4.60    3.40
  -3  24   0    0.40    3.30
  -3  24   0    8.50    6.10
  -3  24   0    2.70    5.50
   3  24   0    4.60    3.30
   4 -24   0   23.80    4.30
   4 -24   0    8.20    4.10
  -4 -24   0   24.10    6.50
   4 -24   0   24.30    4.10
   4 -24   0   13.00    4.10
  -4 -24   0   16.90    4.40
  -4 -24   0   17.30    4.70
  -4 -24   0   19.80    4.60
   4 -24   0   20.50    4.20
   4  24   0   21.80    4.20
   4  24   0   22.20    4.10
  -4  24   0   13.60    6.60
  -4  24   0   30.10    6.90
   4  24   0   27.70    6.20
  -4  24   0   16.30    4.10
  -4  24   0   12.90    5.30
   4  24   0   22.30    4.20
  -4  24   0   24.00    4.10
  -5 -24   0   -4.90    5.30
   5 -24   0    3.20    3.60
   5 -24   0   -1.20    3.50
   5 -24   0    8.30    3.90
  -5 -24   0   -3.70    3.90
   5 -24   0    3.10    5.30
  -5 -24   0   -1.30    3.90
   5 -24   0    1.60    3.40
  -5 -24   0   -1.60    4.00
   5  24   0    2.90    3.40
  -5  24   0   -8.40    6.10
   5  24   0   -5.00    4.20
  -5  24   0    7.10    6.00
   5  24   0    2.20    3.20
  -5  24   0    1.30    4.70
  -5  24   0    2.70    5.10
  -5  24   0    0.40    3.40
   5  24   0    0.30    5.00
   5  24   0    8.10    5.50
   6 -24   0   30.00    4.70
  -6 -24   0   16.90    4.90
   6 -24   0   31.40    4.60
  -6 -24   0   22.70    5.30
   6 -24   0   24.30    4.00
  -6 -24   0   16.70    5.60
  -6 -24   0   11.50    4.50
   6 -24   0   15.40    4.20
  -6 -24   0   11.80    6.30
   6  24   0   24.60    5.10
   6  24   0   14.90    3.90
   6  24   0   21.60    5.80
  -6  24   0   14.40    6.80
  -6  24   0   16.40    4.10
  -6  24   0   21.10    7.20
   6  24   0   23.20    4.10
   6  24   0   37.30    4.80
  -6  24   0   17.80    5.40
   7 -24   0   44.90    8.60
  -7 -24   0   58.19    7.60
  -7 -24   0   84.89    8.60
  -7 -24   0   77.29    9.30
   7 -24   0  100.79    7.80
   7 -24   0   81.49    8.20
  -7 -24   0   79.49    9.00
  -7  24   0   71.89    8.30
  -7  24   0   60.89    9.70
   7  24   0   70.49    8.60
  -7  24   0   86.39    8.00
   7  24   0   58.89    7.60
  -7  24   0   71.69   10.20
  -7  24   0   79.99    9.00
   7  24   0   90.09    7.80
   8 -24   0   -1.40    3.70
   8 -24   0   -0.70    4.00
  -8 -24   0    0.00    4.00
  -8 -24   0   -0.40    5.00
  -8 -24   0   -2.50    6.10
  -8 -24   0    0.60    4.40
   8  24   0    2.90    5.10
  -8  24   0   -7.10    6.20
  -8  24   0    5.10    5.00
  -8  24   0    0.40    3.70
  -8  24   0   14.20    7.10
   8  24   0    1.60    3.20
  -8  24   0   -3.90    3.80
   8  24   0    4.40    4.40
  -9 -24   0    1.40    4.60
  -9 -24   0   -0.50    4.10
  -9 -24   0    3.80    6.60
   9 -24   0   -0.80    4.00
   9 -24   0    4.90    3.80
  -9 -24   0   -5.40    5.00
  -9  24   0    2.30    4.00
   9  24   0    1.00    4.20
  -9  24   0    1.80    6.70
   9  24   0    1.40    3.30
  -9  24   0   11.60    7.50
  -9  24   0    1.20    3.80
  -9  24   0    0.80    5.00
  10 -24   0    1.00    4.30
  10 -24   0   -4.70    3.40
 -10 -24   0   -4.20    6.30
 -10 -24   0    3.00    5.10
  10  24   0   -0.20    3.70
 -10  24   0   -0.80    5.30
 -10  24   0    1.90    5.10
 -10  24   0    0.00    3.90
 -10  24   0    2.90    6.80
 -10  24   0   -2.30    7.60
  10  24   0   -1.20    5.00
  10  24   0   -6.40    3.90
   0 -25   0    3.00    5.30
   0 -25   0   -0.70    3.70
   0 -25   0   -5.80    3.70
   0 -25   0   -2.80    3.80
   0  25   0    6.30    5.90
   0  25   0    1.90    5.10
   0  25   0   -5.50    3.00
   0  25   0   -4.20    3.20
   0  25   0    2.10    4.80
  -1 -25   0    8.70    6.50
  -1 -25   0   -1.10    3.70
   1 -25   0   -4.30    3.80
   1 -25   0   -5.40    5.20
  -1 -25   0    1.10    4.10
   1 -25   0    2.70    3.20
  -1 -25   0    6.70    5.60
   1 -25   0    6.90    4.00
   1 -25   0    1.30    3.80
  -1  25   0    6.70    6.10
   1  25   0    3.60    5.20
  -1  25   0    5.70    5.20
  -1  25   0    5.40    3.60
  -1  25   0   14.70    5.10
   1  25   0    6.90    9.50
   1  25   0    0.50    3.30
  -1  25   0    4.80    3.40
   1  25   0   -0.40    4.40
  -2 -25   0    3.50    5.70
  -2 -25   0    4.00    3.80
  -2 -25   0    7.10    4.20
   2 -25   0    5.00    4.00
   2 -25   0    4.10    3.70
   2 -25   0    5.90    4.00
  -2 -25   0    8.20    4.20
   2 -25   0    3.60    3.20
  -2  25   0    7.00    3.60
  -2  25   0   -3.00    5.00
   2  25   0    7.40    5.00
  -2  25   0    0.60    5.60
  -2  25   0   -2.30    6.00
   2  25   0    1.90    3.40
  -2  25   0    9.20    3.50
   2  25   0    1.00    4.00
   3 -25   0   14.30    4.20
  -3 -25   0    9.90    4.40
  -3 -25   0    7.90    4.90
   3 -25   0   15.10    3.80
  -3 -25   0   22.00    4.60
  -3 -25   0    4.70    5.90
   3 -25   0    9.30    4.20
   3 -25   0   16.80    4.20
  -3  25   0   13.60    3.90
  -3  25   0   17.40    6.50
   3  25   0    9.10    4.20
   3  25   0    9.90    3.70
  -3  25   0   13.70    5.40
   3  25   0   19.00    5.60
   3  25   0   11.80    8.50
  -3  25   0   15.20    3.80
  -3  25   0   18.50    6.70
   4 -25   0    4.90    3.90
   4 -25   0    3.70    3.70
   4 -25   0    0.30    3.80
   4 -25   0    0.10    3.70
  -4 -25   0    1.30    4.40
  -4 -25   0    3.50    4.20
   4 -25   0   -6.20    3.50
  -4 -25   0    1.20    5.80
  -4 -25   0    1.80    4.00
   4  25   0    6.30    6.90
   4  25   0    1.10    3.60
  -4  25   0    7.40    6.40
  -4  25   0    2.20    6.10
  -4  25   0    6.20    5.10
  -4  25   0   -0.50    3.50
  -4  25   0    1.90    3.50
   4  25   0   14.70    3.70
   5 -25   0   -3.70    3.40
  -5 -25   0   -4.80    4.00
  -5 -25   0    1.70    4.20
   5 -25   0    0.00    3.70
   5 -25   0    4.70    4.00
  -5 -25   0   -5.90    5.50
  -5 -25   0   -8.40    3.80
   5 -25   0   -6.20    3.40
   5  25   0    4.50    4.60
  -5  25   0   -5.40    4.60
  -5  25   0    2.10    3.30
   5  25   0   -2.40    7.90
   5  25   0    3.40    3.40
   5  25   0   -1.10    3.40
  -5  25   0   10.90    6.50
  -5  25   0   -0.40    3.60
  -5  25   0    6.40    6.00
  -6 -25   0   -2.00    3.90
   6 -25   0    1.20    3.90
  -6 -25   0    1.70    5.50
  -6 -25   0    4.50    5.80
   6 -25   0    5.00    3.80
   6 -25   0    2.60    3.70
   6 -25   0    1.20    3.30
  -6 -25   0    1.10    4.10
   6 -25   0    0.70    5.30
  -6 -25   0   -2.00    4.00
  -6  25   0   -1.40    5.60
   6  25   0    0.70    3.30
  -6  25   0   -3.90    4.80
  -6  25   0  -14.60    5.90
   6  25   0    3.40    4.60
  -6  25   0   -7.50    6.50
   6  25   0    1.70    3.50
  -7 -25   0   -0.30    5.40
   7 -25   0    3.70    3.90
  -7 -25   0   -0.60    6.20
  -7 -25   0   -4.70    4.50
  -7 -25   0   -6.90    4.10
   7 -25   0    2.30    4.00
   7  25   0   -4.20    6.00
  -7  25   0    0.40    3.70
  -7  25   0   -0.40    5.10
  -7  25   0   -1.30    6.90
  -7  25   0   -2.30    4.10
  -7  25   0    1.10    6.60
   7  25   0    4.30    3.60
   7  25   0   -3.40    4.30
   8 -25   0   -5.50    3.80
  -8 -25   0    1.40    5.40
  -8 -25   0    2.80    4.40
  -8 -25   0    4.00    4.80
  -8 -25   0    4.70    6.40
   8 -25   0    1.70    3.90
  -8  25   0   -0.60    6.70
   8  25   0   -2.50    5.00
  -8  25   0    8.40    7.20
  -8  25   0   -2.60    4.90
  -8  25   0   -3.30    3.80
   8  25   0    9.50    3.80
   8  25   0   -7.60    4.30
   8  25   0   -0.50    3.40
  -8  25   0    0.00    4.20
  -9 -25   0   -5.50    5.40
   9 -25   0    6.10    3.90
  -9 -25   0    3.40    4.30
  -9 -25   0   -0.70    6.50
   9 -25   0    4.50    4.50
  -9  25   0    4.50    4.20
  -9  25   0    4.80    7.10
  -9  25   0    2.80    4.20
  -9  25   0   12.10    8.40
  -9  25   0   11.30    5.50
   9  25   0    9.70    4.00
   9  25   0    0.90    4.40
   9  25   0   10.20    5.20
  10 -25   0    3.80    4.70
 -10 -25   0   -5.20    4.80
  10 -25   0    3.40    3.80
 -10 -25   0    0.00    4.40
  10  25   0    2.80    5.20
 -10  25   0   -4.80    7.40
 -10  25   0   -0.30    5.20
 -10  25   0   -3.80    3.80
  10  25   0   -1.40    4.50
  10  25   0    3.40    4.10
   0 -26   0   51.99    6.00
   0 -26   0   47.60    6.20
   0 -26   0   41.40    8.30
   0  26   0   73.49    6.70
   0  26   0   41.80    6.90
   0  26   0   41.50    6.70
   0  26   0   62.09    8.00
   1 -26   0   22.20    4.60
  -1 -26   0   19.90    4.90
   1 -26   0   34.40    5.10
  -1 -26   0   12.30    6.00
  -1 -26   0   18.10    4.60
  -1 -26   0   12.10    5.30
   1 -26   0   11.70    4.50
   1  26   0   17.40    6.60
  -1  26   0   13.10    5.50
  -1  26   0   25.60    6.90
   1  26   0   23.40    5.20
  -1  26   0   22.30    5.90
  -1  26   0   14.00    4.00
   1  26   0   17.50    5.70
   1  26   0   21.80    4.20
   2 -26   0   22.10    4.00
  -2 -26   0    6.60    4.30
   2 -26   0   18.10    4.40
   2 -26   0    8.90    4.30
  -2 -26   0    7.70    5.90
   2 -26   0   14.30    4.10
  -2 -26   0   12.00    4.50
  -2 -26   0   21.30    4.60
   2  26   0   13.10    5.30
   2  26   0   14.50    3.90
  -2  26   0   12.10    8.20
  -2  26   0   21.70    6.70
   2  26   0    6.00    6.00
   2  26   0   10.60    4.60
  -2  26   0   14.80    5.30
  -2  26   0   18.40    4.10
   3 -26   0   25.10    4.30
  -3 -26   0   31.00    5.10
  -3 -26   0   24.60    6.80
   3 -26   0   15.20    4.70
  -3 -26   0   14.10    4.70
   3 -26   0   36.40    4.90
   3 -26   0   21.90    4.70
  -3  26   0   15.60    6.90
  -3  26   0   16.90    4.30
   3  26   0   31.70    6.00
  -3  26   0   24.20    5.90
  -3  26   0   25.60    6.60
   3  26   0   24.50    5.30
  -3  26   0   28.10    7.00
   3  26   0   24.50    4.70
   3  26   0   22.60    6.50
   4 -26   0   16.20    4.30
  -4 -26   0   18.70    4.70
  -4 -26   0   15.30    4.80
   4 -26   0    7.60    4.40
  -4 -26   0    8.00    6.20
   4 -26   0   27.60    4.60
   4 -26   0   18.90    4.10
   4 -26   0   22.20    4.40
  -4 -26   0   14.50    5.00
  -4  26   0   20.60    6.80
   4  26   0   20.40    4.20
  -4  26   0   23.40    5.80
  -4  26   0   15.00    4.50
   4  26   0   29.10    6.40
  -4  26   0   23.00    7.00
  -4  26   0   24.90    4.40
   4  26   0   12.60    4.20
   5 -26   0   14.70    4.30
  -5 -26   0    8.60    4.60
  -5 -26   0   16.40    4.70
  -5 -26   0   11.60    4.70
  -5 -26   0   21.10    6.60
   5 -26   0   17.30    4.50
   5 -26   0    9.20    5.80
   5 -26   0   15.10    4.10
   5 -26   0   14.40    4.10
   5  26   0   16.60    5.80
  -5  26   0   15.90    4.10
   5  26   0   10.40    3.90
  -5  26   0   15.80    6.70
  -5  26   0   13.30    4.00
   5  26   0    6.80    4.90
  -5  26   0   18.70    6.80
  -5  26   0   10.30    5.30
   5  26   0   11.20    3.80
  -6 -26   0    4.20    4.10
   6 -26   0   -0.10    4.00
   6 -26   0   -1.90    3.80
  -6 -26   0   -2.50    3.90
   6 -26   0   -4.70    3.70
   6 -26   0    1.40    3.40
  -6 -26   0    0.10    6.10
  -6 -26   0    0.50    4.20
   6  26   0   -1.40    3.30
   6  26   0   -3.70    4.50
   6  26   0    2.20    5.30
  -6  26   0   -3.90    3.50
  -6  26   0   -0.30    6.20
   6  26   0    1.80    3.90
  -6  26   0    5.00    3.70
  -6  26   0    1.40    6.30
  -6  26   0  -10.60    4.70
   7 -26   0   37.00    5.70
  -7 -26   0   41.50    6.10
  -7 -26   0   39.20    6.00
  -7 -26   0   35.00    6.90
   7 -26   0   43.80    5.50
  -7  26   0   25.60    7.80
  -7  26   0   36.90    8.50
   7  26   0   32.90    5.00
   7  26   0   24.20    5.40
   7  26   0   27.30    6.80
  -7  26   0   33.30    5.50
  -7  26   0   62.49    6.40
   7  26   0   38.10    6.00
  -7  26   0   46.20    7.00
   8 -26   0   66.89    6.80
  -8 -26   0   42.40    6.80
  -8 -26   0   43.00    6.40
   8 -26   0   52.09    6.60
  -8 -26   0   40.00    7.50
   8  26   0   43.60    7.20
  -8  26   0   47.20    7.10
  -8  26   0   36.40    8.80
   8  26   0   46.20    6.60
  -8  26   0   60.19    8.30
   8  26   0   50.79    5.70
  -8  26   0   39.50    7.20
  -8  26   0   49.20    8.90
   9 -26   0    0.50    4.50
  -9 -26   0   10.00    5.20
   9 -26   0   -2.70    3.90
  -9 -26   0   -1.50    7.10
  -9 -26   0   -4.40    4.60
  -9  26   0   -0.40    4.20
   9  26   0   -0.80    4.40
  -9  26   0   11.40    8.00
  -9  26   0   -5.10    6.90
  -9  26   0    5.50    5.40
   9  26   0    3.00    5.20
   0 -27   0    8.60    7.20
   0 -27   0   -0.60    5.50
   0 -27   0    9.30    4.40
   0 -27   0    3.30    3.90
   0  27   0    0.40    5.00
   0  27   0    6.00    6.20
   0  27   0    1.90    3.50
   0  27   0    3.50    5.40
   1 -27   0    7.20    4.50
   1 -27   0   11.00    5.90
   1 -27   0   14.40    4.50
  -1 -27   0    6.10    4.60
  -1 -27   0   18.10    5.00
  -1 -27   0    1.90    5.70
   1 -27   0   11.40    4.30
  -1 -27   0   10.50    4.60
   1  27   0    7.50    4.80
  -1  27   0    8.90    3.90
   1  27   0   12.90    4.00
   1  27   0    5.90    5.50
   1  27   0   -3.60    5.90
  -1  27   0    1.50    6.40
  -1  27   0    8.70    5.40
  -1  27   0   10.60    4.00
  -2 -27   0   16.70    4.60
   2 -27   0   14.80    3.80
   2 -27   0   20.20    4.50
   2 -27   0   18.00    5.60
  -2 -27   0   10.20    7.10
  -2 -27   0   18.80    5.00
   2 -27   0   11.40    4.60
   2  27   0    9.80    6.30
  -2  27   0   12.30    6.80
   2  27   0   14.90    5.60
  -2  27   0   12.80    4.40
  -2  27   0   14.00    5.60
   2  27   0   19.70    4.20
  -2  27   0   17.50    4.10
   2  27   0   13.50    4.80
  -2  27   0   14.30    6.10
   3 -27   0    1.80    3.90
  -3 -27   0  -11.00    6.50
   3 -27   0   -0.30    4.20
  -3 -27   0    4.60    4.30
  -3 -27   0   -3.70    3.90
   3 -27   0    1.80    4.10
  -3  27   0   -0.20    5.30
  -3  27   0   -6.50    6.20
  -3  27   0   -3.70    5.60
  -3  27   0    5.60    3.80
   3  27   0    1.30    5.30
   3  27   0    0.00    3.50
  -3  27   0   -2.20    3.70
   3  27   0    0.80    4.00
   3  27   0   -9.60    5.50
   4 -27   0   -1.80    4.10
  -4 -27   0   -2.30    4.70
   4 -27   0    0.90    3.60
  -4 -27   0    3.00    4.10
   4 -27   0    5.10    4.00
   4 -27   0   -0.50    3.80
  -4 -27   0   17.60    8.30
   4 -27   0    5.20    4.00
  -4 -27   0    7.10    4.40
  -4  27   0   -1.00    3.60
   4  27   0    3.00    5.80
  -4  27   0    5.90    6.80
  -4  27   0    0.30    3.70
  -4  27   0    0.10    5.50
   4  27   0   20.30    4.30
  -4  27   0    8.10    6.60
   4  27   0    7.50    3.80
   4  27   0    2.30    3.80
   5 -27   0    8.30    4.00
  -5 -27   0   -2.30    4.10
   5 -27   0   -7.40    4.10
  -5 -27   0    4.60    4.50
   5 -27   0    4.00    3.80
  -5 -27   0    7.70    4.70
  -5 -27   0   -4.10    6.30
   5 -27   0    7.40    4.10
   5  27   0    4.20    4.90
  -5  27   0    0.80    5.30
  -5  27   0   -1.20    3.70
   5  27   0    2.90    3.80
  -5  27   0   -3.30    6.70
  -5  27   0   -7.50    6.20
   5  27   0    1.90    4.10
   5  27   0   -5.80    5.20
  -5  27   0    9.40    4.10
  -6 -27   0   -0.30    6.20
   6 -27   0    4.20    4.20
   6 -27   0    5.40    4.00
   6 -27   0    3.20    3.90
   6 -27   0    6.50    3.60
  -6 -27   0    4.90    4.40
  -6 -27   0   -3.10    4.30
  -6 -27   0   -1.80    4.10
   6  27   0    1.30    5.30
  -6  27   0   -0.60    3.70
  -6  27   0   -7.30    6.10
  -6  27   0   -4.80    5.00
  -6  27   0    5.00    6.90
   6  27   0    5.90    3.60
   6  27   0    6.10    4.90
  -6  27   0    4.30    4.10
   7 -27   0    3.30    4.00
   7 -27   0   -0.30    4.10
  -7 -27   0    0.40    4.40
  -7 -27   0   -3.60    4.00
  -7 -27   0   -1.10    4.50
  -7 -27   0   -1.40    6.30
  -7  27   0   -7.70    6.80
   7  27   0   -1.80    3.60
  -7  27   0    2.90    5.30
  -7  27   0   -8.40    6.60
   7  27   0    0.80    5.40
   7  27   0    1.30    4.70
  -8 -27   0    2.50    6.10
   8 -27   0   -3.30    4.20
  -8 -27   0    1.60    6.60
   8 -27   0    3.40    4.20
   8  27   0    2.50    5.00
  -8  27   0    7.50    7.30
   8  27   0   12.10    5.70
  -8  27   0    3.80    8.30
  -8  27   0    3.80    4.70
  -8  27   0    1.20    5.60
   8  27   0   -6.20    3.60
  -9 -27   0    3.40    4.50
  -9 -27   0   10.80    7.30
   9 -27   0    8.40    4.80
   9 -27   0   11.80    4.30
  -9 -27   0    3.00    5.00
  -9  27   0    8.80    7.00
  -9  27   0   -0.10    7.40
  -9  27   0   12.30    9.20
  -9  27   0   -2.80    5.40
   9  27   0    8.80    3.90
   9  27   0    5.30    5.30
   9  27   0    5.50    4.80
   0 -28   0    5.30    4.30
   0 -28   0   -0.30    4.70
   0 -28   0   -2.40    5.70
   0  28   0   -0.60    3.40
   0  28   0    2.50    5.50
   0  28   0   -5.80    8.60
   0  28   0    2.40    6.30
   1 -28   0   -3.60    4.00
  -1 -28   0   -6.60    4.10
   1 -28   0   -1.80    5.60
   1 -28   0   13.40    4.40
   1 -28   0   -3.50    4.20
  -1 -28   0   -0.20    5.90
  -1 -28   0   -3.20    4.00
   1  28   0   -9.20    4.50
   1  28   0    5.40    5.80
  -1  28   0   -3.50    3.60
  -1  28   0   -3.50    3.70
   1  28   0    2.10    3.70
   1  28   0   -8.10    5.90
  -1  28   0   -8.40    5.20
  -1  28   0   -9.50    6.20
  -1  28   0   -3.90    5.10
  -2 -28   0   12.60    4.80
   2 -28   0   15.30    4.00
   2 -28   0   15.70    4.60
  -2 -28   0   11.60    4.40
   2 -28   0   18.70    8.00
   2 -28   0   13.80    4.50
  -2 -28   0   10.10    6.40
  -2 -28   0    7.70    4.70
   2  28   0    9.00    4.00
   2  28   0    4.80    5.30
  -2  28   0    3.60    6.70
  -2  28   0   12.90    4.10
   2  28   0   14.10    6.70
   2  28   0    9.60    4.60
  -2  28   0   10.70    6.00
  -2  28   0    8.00    4.20
  -2  28   0    4.90    5.60
   3 -28   0   27.50    4.60
  -3 -28   0   25.90    5.20
  -3 -28   0   26.40    5.20
   3 -28   0   27.80    5.20
   3 -28   0   22.50    4.80
  -3 -28   0   21.80    7.00
  -3  28   0   28.80    4.90
   3  28   0   32.20    6.50
   3  28   0   27.40    4.90
  -3  28   0   24.50    4.90
  -3  28   0   15.50    6.10
  -3  28   0   34.40    7.50
   3  28   0   26.40    5.00
  -3  28   0   21.00    6.80
   3  28   0   18.60    6.20
   3  28   0   21.20    6.70
   4 -28   0    0.80    4.20
  -4 -28   0    1.30    4.40
   4 -28   0    1.20    3.90
   4 -28   0    0.50    4.00
   4 -28   0    8.20    3.90
  -4 -28   0   -1.50    4.20
  -4 -28   0    5.50    6.30
   4  28   0    1.80    3.80
  -4  28   0   -6.10    3.70
  -4  28   0    4.20    5.60
  -4  28   0    3.50    3.80
   4  28   0    1.00    4.20
  -4  28   0    6.50    6.80
  -4  28   0   -1.20    6.30
   4  28   0    1.20    5.70
  -5 -28   0   22.00    6.80
  -5 -28   0    3.40    4.70
   5 -28   0   10.60    4.30
   5 -28   0   14.30    4.40
  -5 -28   0    9.80    5.10
   5 -28   0   17.10    4.60
  -5 -28   0   15.50    4.90
   5 -28   0    9.10    4.60
  -5  28   0   15.10    5.60
  -5  28   0   16.10    4.30
   5  28   0    7.80    4.10
   5  28   0   11.30    6.10
  -5  28   0    5.80    7.00
  -5  28   0    8.80    5.80
   5  28   0    7.30    5.20
  -5  28   0    6.40    6.90
  -6 -28   0    4.30    4.60
   6 -28   0    6.40    4.20
   6 -28   0    4.70    4.40
   6 -28   0    5.80    4.20
  -6 -28   0   -2.00    4.50
  -6 -28   0    1.40    6.40
  -6 -28   0   -1.10    4.40
   6 -28   0    1.10    3.70
  -6  28   0    5.90    5.60
  -6  28   0   -3.20    7.00
  -6  28   0   -3.30    6.70
   6  28   0   -2.40    3.70
  -6  28   0  -11.70    3.90
   6  28   0    9.30    5.70
   6  28   0    8.10    5.10
  -7 -28   0    6.20    6.90
  -7 -28   0   -4.60    4.30
  -7 -28   0    0.60    4.60
   7 -28   0    4.20    4.40
  -7 -28   0   -0.80    4.50
   7 -28   0    4.30    4.20
   7  28   0   -2.00    5.50
   7  28   0    3.00    4.80
  -7  28   0    3.40    7.10
  -7  28   0   -2.00    5.40
  -7  28   0    3.20    7.40
   7  28   0    4.30    3.80
  -8 -28   0   -5.60    4.80
   8 -28   0   -1.90    4.10
   8 -28   0    4.20    4.60
  -8 -28   0   -1.60    4.40
  -8 -28   0   -3.40    4.20
  -8 -28   0    6.80    7.10
   8  28   0   -3.20    3.70
  -8  28   0   -6.10    5.50
  -8  28   0   -3.90    6.70
  -8  28   0   -1.60    4.80
   8  28   0    3.80    5.70
   8  28   0   -7.80    4.70
   0 -29   0   -0.80    4.20
   0 -29   0    9.70    6.80
   0 -29   0  -12.40    3.80
   0  29   0   -1.20    5.40
   0  29   0   -2.20    3.60
   0  29   0   -6.00    4.90
   0  29   0    5.10    6.40
   1 -29   0   42.20    5.90
  -1 -29   0   25.60    5.90
  -1 -29   0   39.40    5.70
  -1 -29   0   34.00    5.80
   1 -29   0   40.20    6.10
  -1 -29   0    9.90    6.70
  -1  29   0   27.10    6.60
   1  29   0   30.20    6.70
   1  29   0   35.40    7.50
   1  29   0   49.20    7.80
   1  29   0   34.60    5.30
  -1  29   0   49.50    6.90
  -1  29   0   47.00    5.50
  -1  29   0   32.30    7.70
  -2 -29   0   -2.10    5.80
   2 -29   0  -10.60    4.00
  -2 -29   0   -0.40    4.30
   2 -29   0    0.30    4.20
   2 -29   0    1.30    3.80
  -2 -29   0    3.00    4.60
   2  29   0   -5.70    4.40
   2  29   0    0.30    6.30
  -2  29   0   -4.20    5.50
  -2  29   0   -4.60    5.70
   2  29   0    0.00    5.50
   2  29   0    1.70    3.70
  -2  29   0    1.30    3.90
  -2  29   0    1.20    6.70
   3 -29   0    9.00    4.90
   3 -29   0    4.00    3.80
  -3 -29   0    6.40    4.60
   3 -29   0    0.40    4.20
  -3 -29   0   -4.20    4.20
   3 -29   0    0.20    4.10
  -3 -29   0    4.30    6.50
  -3  29   0   -1.60    6.20
  -3  29   0    8.00    6.80
   3  29   0   -5.30    3.60
   3  29   0   -0.90    5.80
   3  29   0   -2.20    6.10
  -3  29   0   -3.40    5.50
   3  29   0    0.80    4.00
  -3  29   0    0.40    4.00
   4 -29   0    3.10    3.90
   4 -29   0    5.90    4.70
  -4 -29   0    6.20    4.40
   4 -29   0    1.90    4.10
  -4 -29   0    0.00    6.30
   4 -29   0    8.80    4.30
  -4 -29   0   -0.10    4.40
   4  29   0    2.20    5.80
  -4  29   0    7.20    6.50
   4  29   0    3.50    4.00
  -4  29   0    6.50    4.00
  -4  29   0    8.10    5.80
  -4  29   0   -1.10    6.80
  -5 -29   0   22.50    5.40
  -5 -29   0   25.90    5.60
  -5 -29   0   21.80    7.40
   5 -29   0   28.40    5.00
   5 -29   0    9.90    5.10
   5 -29   0   32.50    5.10
   5 -29   0   32.10    5.20
  -5  29   0   38.50    6.90
  -5  29   0   19.10    4.80
  -5  29   0   30.00    8.00
   5  29   0   22.70    6.50
  -5  29   0   28.70    8.20
   5  29   0   11.70    5.50
   5  29   0   26.90    4.80
  -6 -29   0    4.10    7.50
   6 -29   0    6.40    4.70
  -6 -29   0   -3.00    4.60
  -6 -29   0   -1.60    4.60
   6 -29   0   11.60    4.60
  -6 -29   0   13.90    4.90
   6 -29   0    8.70    3.90
   6 -29   0    2.60    4.20
  -6  29   0   -5.40    6.90
   6  29   0    7.50    5.80
  -6  29   0   -1.40    6.90
   6  29   0    6.70    5.10
  -6  29   0    5.10    4.50
   6  29   0    6.70    3.90
  -6  29   0    8.20    5.90
   7 -29   0    6.90    4.60
  -7 -29   0   -2.40    5.80
  -7 -29   0    4.90    5.00
  -7 -29   0   -2.60    4.50
   7 -29   0   -6.40    4.20
  -7  29   0    6.30    5.80
   7  29   0   -2.80    5.60
   7  29   0   -1.00    4.80
   7  29   0    8.00    4.00
  -8 -29   0   19.20    5.60
  -8 -29   0    7.10    4.80
   8 -29   0   29.40    5.50
  -8 -29   0   11.10    5.30
   8 -29   0   24.90    5.20
  -8  29   0   14.00    6.40
  -8  29   0   22.30    8.20
  -8  29   0   23.70    8.40
   8  29   0   13.70    4.40
   8  29   0    9.30    5.40
   8  29   0   16.80    6.20
  -8  29   0   14.70    5.40
   0 -30   0    7.40    4.80
   0 -30   0    3.50    7.40
   0 -30   0   10.80    4.60
   0  30   0    5.00    5.80
   0  30   0    4.20    4.00
   0  30   0   10.80    5.40
   0  30   0    8.30    6.90
   1 -30   0    3.40    4.50
  -1 -30   0    7.10    4.90
  -1 -30   0   -7.20    4.10
   1 -30   0    0.30    4.70
   1 -30   0    0.40    4.60
   1  30   0    0.90    6.60
  -1  30   0   -5.30    5.60
   1  30   0   -6.80    4.90
  -1  30   0   -1.50    5.70
  -1  30   0    2.90    4.20
  -1  30   0    1.50    6.50
   1  30   0   -0.90    3.80
   1  30   0   -8.20    5.40
   2 -30   0   23.50    5.20
  -2 -30   0   14.50    5.30
   2 -30   0   19.50    5.10
  -2 -30   0   11.30    5.10
   2  30   0   21.20    5.30
  -2  30   0   19.60    7.60
   2  30   0   10.90    6.00
  -2  30   0   16.00    4.70
  -2  30   0   10.40    6.20
   2  30   0   25.90    7.20
   2  30   0   25.10    4.90
  -2  30   0   19.60    6.30
   3 -30   0   24.80    4.90
  -3 -30   0    4.30    4.70
   3 -30   0   14.50    4.20
  -3 -30   0   10.80    4.90
   3  30   0   11.50    6.60
  -3  30   0    2.10    5.60
  -3  30   0   15.00    6.60
  -3  30   0   -1.30    6.80
  -3  30   0   11.30    4.40
   3  30   0    1.60    5.80
   4 -30   0    9.60    4.40
   4 -30   0   -2.00    4.40
  -4 -30   0   -1.10    4.50
   4 -30   0   -7.70    3.80
  -4 -30   0   -2.30    4.20
   4 -30   0    9.70    4.50
  -4  30   0    6.20    5.80
  -4  30   0    0.50    6.80
  -4  30   0   -3.10    6.40
   4  30   0    3.60    6.10
  -4  30   0    0.90    3.90
   4  30   0    0.20    3.90
   5 -30   0    6.10    4.40
  -5 -30   0    1.20    4.70
   5 -30   0   -0.70    4.90
  -5 -30   0   -7.10    4.30
   5 -30   0    1.80    4.20
   5 -30   0    3.80    5.40
  -5  30   0   -8.20    5.50
   5  30   0   -2.40    5.00
   5  30   0   -1.30    5.70
   5  30   0   -2.90    3.90
  -5  30   0    6.40    7.00
  -5  30   0   -1.50    6.70
  -5  30   0    8.50    4.50
  -6 -30   0   -1.10    7.10
   6 -30   0    0.90    4.20
   6 -30   0   -8.90    3.70
   6 -30   0   -4.10    4.50
  -6 -30   0    5.10    5.30
   6 -30   0   -4.80    3.90
  -6 -30   0   -9.90    4.60
   6  30   0   -5.40    5.60
  -6  30   0    2.40    5.90
   6  30   0    1.40    5.00
   6  30   0   -4.00    3.80
  -6  30   0    4.80    7.10
  -6  30   0   -1.10    4.40
  -7 -30   0    2.40    4.70
  -7 -30   0    9.40    5.20
   7 -30   0    3.10    4.70
   7 -30   0    0.70    4.30
  -7 -30   0    6.60    4.90
   7  30   0    9.70    5.40
   7  30   0   -1.50    5.60
  -7  30   0    2.50    7.30
  -7  30   0  -17.30    7.00
   7  30   0    2.60    3.90
  -7  30   0   10.10    6.40
   0 -31   0   -1.90    4.60
   0 -31   0   -2.00    4.40
   0  31   0   -5.70    3.70
   0  31   0    6.10    5.40
   0  31   0    7.10    5.90
   0  31   0    4.80    6.60
  -1 -31   0   15.40    5.30
   1 -31   0   26.40    5.00
  -1 -31   0    4.20    4.80
   1 -31   0   16.10    5.20
   1  31   0   14.00    4.50
   1  31   0    7.50    5.80
  -1  31   0   11.10    4.40
   1  31   0    4.30    6.70
  -1  31   0   18.20    6.30
  -1  31   0   17.10    6.40
  -1  31   0    1.50    6.70
   1  31   0   14.70    5.30
   2 -31   0   29.70    5.80
  -2 -31   0   35.00    6.00
   2 -31   0   32.60    6.30
  -2 -31   0   40.20    6.40
   2 -31   0   29.00    5.80
  -2  31   0   24.70    7.90
   2  31   0   34.50    6.00
  -2  31   0   39.70    7.20
   2  31   0   24.40    7.40
   2  31   0   22.50    6.90
  -2  31   0   38.60    7.00
  -2  31   0   26.30    7.80
   3 -31   0   -2.50    4.50
   3 -31   0    3.30    5.50
   3 -31   0   -2.00    4.00
  -3 -31   0   -0.50    4.60
  -3 -31   0   10.60    4.80
   3 -31   0    5.00    4.50
  -3  31   0    4.20    7.10
   3  31   0   -6.50    5.70
  -3  31   0   -0.60    6.10
  -3  31   0    8.60    4.40
   3  31   0    4.50    4.30
  -3  31   0   -1.10    5.80
   3  31   0   13.00    6.70
  -4 -31   0   -0.40    4.50
   4 -31   0   -0.60    4.30
  -4 -31   0   -0.60    4.60
   4 -31   0    3.60    4.10
  -4  31   0   -1.30    4.10
   4  31   0    6.10    4.30
  -4  31   0    0.30    6.30
  -4  31   0   -1.50    7.00
   4  31   0   -2.90    5.90
  -4  31   0   -2.20    5.70
   5 -31   0    3.20    4.50
   5 -31   0    3.20    5.00
   5 -31   0    0.90    4.20
   5 -31   0   -0.80    4.20
  -5 -31   0   -5.70    4.30
   5  31   0   -3.80    5.00
  -5  31   0   -6.70    6.70
   5  31   0   10.70    6.90
   5  31   0   -8.30    5.30
  -5  31   0   -3.00    4.20
  -5  31   0    1.40    5.80
   6 -31   0    6.60    4.70
  -6 -31   0    0.70    4.90
  -6 -31   0    4.40    5.10
   6 -31   0    5.60    4.20
   6 -31   0   -0.90    4.50
   6 -31   0    1.50    4.80
   6  31   0   10.10    6.70
   6  31   0   -2.20    5.00
  -6  31   0    7.20    8.40
  -6  31   0    1.90    7.30
   6  31   0    0.80    5.90
   0 -32   0    2.20    4.70
   0 -32   0    1.80    4.50
   0  32   0   -1.30    4.00
   0  32   0   -0.30    6.70
   0  32   0    5.10    5.40
   0  32   0    1.60    6.00
   1 -32   0   -1.50    4.70
  -1 -32   0    2.60    4.60
   1 -32   0    1.30    4.80
  -1 -32   0   -5.00    4.70
  -1  32   0    6.40    6.00
   1  32   0    7.10    5.10
   1  32   0   -1.80    6.70
  -1  32   0    5.00    4.30
  -1  32   0    5.30    7.10
   1  32   0    6.10    5.80
  -1  32   0  -11.20    5.40
  -2 -32   0    2.20    5.00
  -2 -32   0    3.00    4.60
   2 -32   0   14.40    5.10
   2 -32   0    0.20    4.60
   2  32   0   -4.90    6.20
  -2  32   0   -7.30    5.80
  -2  32   0   -1.90    6.70
  -2  32   0   -4.90    6.00
  -2  32   0   -7.10    4.10
   2  32   0    3.50    6.00
   2  32   0    0.20    4.70
  -3 -32   0    2.50    4.70
   3 -32   0    3.00    4.40
   3 -32   0    1.50    4.60
  -3 -32   0    2.10    4.80
   3 -32   0    5.80    4.70
   3 -32   0    9.50    4.90
  -3  32   0    3.40    6.30
  -3  32   0    0.40    8.50
  -3  32   0   -5.40    6.00
  -3  32   0    3.20    5.60
   3  32   0   -2.50    4.30
   3  32   0    3.30    6.20
   4 -32   0    5.30    4.60
   4 -32   0    4.90    5.20
   4 -32   0    8.70    4.90
   4 -32   0    1.40    4.30
  -4 -32   0   -0.90    4.80
  -4  32   0   14.20    8.10
   4  32   0   13.40    5.70
  -4  32   0    3.00    4.40
   4  32   0    4.00    4.30
   4  32   0    4.20    6.30
  -4  32   0    5.80    6.70
   5 -32   0   -6.70    4.20
   5 -32   0   -2.10    4.20
   5 -32   0    4.10    4.70
  -5 -32   0   -3.00    4.70
  -5 -32   0   -3.50    5.10
  -5  32   0    2.10    4.50
  -5  32   0   -5.70    7.60
   5  32   0   10.20    7.00
  -5  32   0   13.00    7.70
   5  32   0    1.70    4.20
   5  32   0    2.80    5.90
  -5  32   0   17.00   10.90
   6 -32   0   -0.30    4.60
  -6  32   0  -13.10    6.70
   6  32   0    1.90    6.10
   0 -33   0    3.40    5.00
   0 -33   0    3.80    4.80
   0  33   0   -6.70    6.60
   0  33   0   -5.20    5.20
  -1 -33   0   -4.10    4.50
   1 -33   0   -7.50    4.70
   1 -33   0    0.00    4.80
  -1 -33   0   -0.10    4.90
   1  33   0    1.50    5.00
  -1  33   0   -1.50    5.70
  -1  33   0    3.40    4.60
   1  33   0   -1.90    6.80
  -2 -33   0    1.50    4.90
  -2 -33   0    4.10    5.00
   2 -33   0   10.00    5.10
   2 -33   0    4.30    4.90
  -2  33   0    3.60    4.50
   2  33   0    5.10    9.80
   2  33   0    7.60    6.90
   2  33   0    1.60    4.80
  -2  33   0   13.80    6.50
  -2  33   0    8.20    7.80
   3 -33   0    3.00    4.60
   3 -33   0   -3.90    4.60
   3 -33   0    1.40    4.70
  -3 -33   0    3.20    4.80
  -3  33   0   -5.00    4.20
   3  33   0   -0.60    6.40
   3  33   0   -3.40    4.30
  -3  33   0    5.20    7.30
  -3  33   0   -7.20    6.10
  -3  33   0  -10.90    6.00
   4 -33   0    2.40    4.70
   4 -33   0   -8.40    4.30
  -4 -33   0    0.20    4.90
   4 -33   0   -3.90    4.30
   4  33   0   -0.80    5.30
  -4  33   0   10.20    7.10
   4  33   0    6.80    4.50
   4  33   0    1.60    6.30
  -4  33   0    0.40    4.60
  -4  33   0   -8.00    5.90
  -4  33   0   -7.10    7.20
  -5  33   0    7.60    7.20
   0 -34   0   13.10    5.40
   0 -34   0   13.80    5.50
   0  34   0    6.10    5.80
   0  34   0    6.00    6.40
   0  34   0   17.00    7.70
  -1 -34   0    5.40    5.10
  -1 -34   0   11.80    5.50
   1 -34   0    8.90    5.30
   1 -34   0    6.40    5.10
   1  34   0   11.70    5.50
   1  34   0   16.00    8.80
   1  34   0   -1.50    6.00
  -1  34   0    7.10    6.10
  -1  34   0   -6.50    6.10
  -1  34   0    7.80    7.40
   2 -34   0    4.60    5.10
  -2 -34   0    6.70    5.60
   2 -34   0    1.60    5.10
  -2 -34   0    1.60    5.00
   2  34   0    9.40    6.20
  -2  34   0   13.50    6.50
   2  34   0    0.50    4.80
  -2  34   0   -5.80    6.00
  -2  34   0    3.40    7.30
   3 -34   0   -1.30    5.40
   3 -34   0    0.00    4.70
  -3 -34   0   -3.20    4.80
   3 -34   0   -0.40    4.70
  -3  34   0    3.80    6.50
   3  34   0    6.60    4.60
  -3  34   0    2.10    6.40
  -3  34   0    4.30    7.40
  -3  34   0    0.30    4.50
   0  35   0    4.70    5.70
  -1  35   0    3.10    5.90
  14   0  -1    3.20    3.70
 -14   0   1    0.70    3.10
 -14   0   1    2.70    3.30
  14   0  -1    2.50    2.60
 -13   0   1  115.89   10.90
 -13   0   1  103.09    9.60
 -13   0   1  122.59   10.00
 -13   0   1  115.89    9.80
 -13   0   1  117.89   11.70
  13   0  -1  120.69   10.00
  13   0  -1  112.39    9.30
 -13   0   1  113.39   10.10
 -12   0   1    0.70    3.00
 -12   0   1    4.10    2.70
 -12   0   1    0.60    2.90
  12   0  -1   -1.30    2.30
 -12   0   1    1.40    4.60
  12   0  -1    2.20    5.20
 -12   0   1   -0.10    2.50
  12   0  -1   -0.40    3.20
 -12   0   1   -1.50    3.00
 -12   0   1    2.70    4.20
 -11   0   1   -0.40    2.60
  11   0  -1    2.40    2.20
  11   0  -1    1.10    2.90
  11   0  -1    4.40    3.50
 -11   0   1    6.80    3.80
 -11   0   1    5.50    4.30
 -11   0   1    1.50    2.90
  11   0  -1    5.20    3.00
 -11   0   1    5.70    2.70
 -11   0   1    2.70    2.80
 -11   0   1    0.50    2.50
 -10   0   1    0.90    3.80
  10   0  -1    0.40    2.10
  10   0  -1    2.50    2.50
 -10   0   1   -3.10    2.80
 -10   0   1    0.30    2.40
  10   0  -1    0.00    2.60
  10   0  -1   -0.20    2.60
 -10   0   1   -2.20    2.20
 -10   0   1   -1.40    2.50
 -10   0   1   -2.70    2.30
  -9   0   1   16.50    3.00
  -9   0   1   14.70    3.90
   9   0  -1   17.40    3.10
  -9   0   1   18.60    2.90
  -9   0   1   16.70    2.80
  -9   0   1   22.30    2.90
   9   0  -1   16.60    2.60
   9   0  -1   18.40    3.00
  -9   0   1   16.90    3.10
   9   0  -1   17.20    3.10
  -8   0   1    0.30    2.00
  -8   0   1    0.50    2.90
   8   0  -1   -0.30    1.90
  -8   0   1    0.10    1.80
  -8   0   1   -0.10    1.80
   8   0  -1   -2.20    2.00
  -8   0   1    2.60    2.00
   8   0  -1    1.30    1.70
  -8   0   1    1.40    1.80
   8   0  -1    2.30    1.90
  -7   0   1  118.09    8.70
  -7   0   1  114.79    8.60
  -7   0   1  116.59    8.60
   7   0  -1  117.59    8.80
   7   0  -1  122.09    8.90
  -7   0   1  116.89    9.30
   7   0  -1  111.49    8.60
  -7   0   1  116.49    9.00
  -7   0   1  114.59    8.60
   7   0  -1  115.69    8.70
  -7   0   1  117.19    8.70
   6   0  -1    0.20    2.10
   6   0  -1   -1.30    1.70
  -6   0   1   -3.60    1.60
  -6   0   1    0.40    1.50
  -6   0   1   -0.60    1.80
  -6   0   1    0.30    1.80
  -6   0   1   -2.30    2.70
   6   0  -1   -0.90    1.70
  -6   0   1    3.40    1.70
   6   0  -1    0.30    1.70
   5   0  -1  565.94   37.60
  -5   0   1  545.55   37.60
  -5   0   1  543.35   37.50
   5   0  -1  568.94   37.70
   5   0  -1  548.95   37.60
  -5   0   1  523.45   37.70
  -5   0   1  553.84   37.80
  -5   0   1  540.55   37.50
   5   0  -1  554.14   37.50
  -5   0   1  564.84   37.60
  -4   0   1    0.60    1.10
  -4   0   1   -0.80    1.10
  -4   0   1   -0.60    1.20
   4   0  -1   -0.90    1.10
   4   0  -1   -0.30    1.10
   4   0  -1   -0.50    1.10
   4   0  -1   -0.30    1.10
   4   0  -1   -0.90    1.50
  -4   0   1    0.70    1.10
  -4   0   1    0.60    1.10
  -4   0   1   -1.70    1.70
   4   0  -1   -0.20    1.00
   3   0  -1 3318.77  219.78
  -3   0   1 3118.99  219.78
  -3   0   1 3318.07  219.88
  -3   0   1 3260.37  219.78
  -2   0   1    0.80    0.70
   2   0  -1    1.50    0.80
   2   0  -1    0.10    1.20
  -2   0   1    0.30    0.90
   2   0  -1    0.90    1.40
  -2   0   1    1.50    0.90
   2   0  -1    0.70    0.80
   2   0  -1    0.30    0.90
  -2   0   1    1.80    1.30
  -2   0   1   -0.10    0.90
   2   0  -1    0.40    0.70
  -2   0   1    0.90    0.80
   2   0   1    0.60    0.80
   2   0   1    1.30    0.90
  -2   0  -1    0.20    0.90
  -2   0  -1    1.30    0.80
  -4   0  -1   -0.30    1.10
   4   0   1    0.50    1.20
   4   0   1    1.00    1.10
  -4   0  -1    0.90    1.10
  -5   0  -1  449.66   31.10
   5   0   1  459.25   31.20
   5   0   1  453.75   31.20
  -5   0  -1  458.95   31.20
  -6   0  -1    3.60    1.80
   6   0   1    5.10    1.90
   6   0   1   -0.30    1.70
  -6   0  -1    2.40    1.60
   7   0   1  259.27   17.90
  -7   0  -1  254.67   17.70
   7   0   1  261.57   17.90
  -7   0  -1  245.28   17.80
  -7   0  -1  258.27   17.80
  -7   0  -1  247.88   17.60
  -8   0  -1   -0.70    1.60
  -8   0  -1   -1.10    1.70
   8   0   1   -2.60    1.80
  -8   0  -1    2.50    1.90
   8   0   1   -1.20    1.90
  -8   0  -1    1.70    2.70
  -9   0  -1  122.89    9.70
   9   0   1  142.49   10.00
  -9   0  -1  127.49   10.90
  -9   0  -1  133.39    9.90
  -9   0  -1  122.09    9.70
   9   0   1  134.29   10.00
 -10   0  -1   -0.40    2.20
 -10   0  -1    3.80    3.40
 -10   0  -1   -3.00    2.30
 -10   0  -1    1.20    2.40
 -10   0  -1    1.40    2.30
  10   0   1    3.30    2.60
  10   0   1   -0.40    2.50
 -11   0  -1    8.60    4.00
 -11   0  -1    8.30    2.80
 -11   0  -1    8.40    2.60
  11   0   1    6.10    3.00
  11   0   1    2.80    2.90
 -11   0  -1    1.40    2.70
 -12   0  -1   -1.30    2.80
 -12   0  -1    2.50    4.00
  12   0   1   -7.00    2.70
 -12   0  -1    0.90    2.70
  12   0   1   -4.50    2.70
 -12   0  -1   -3.90    2.50
  13   0   1    7.70    3.50
 -13   0  -1    9.10    3.90
 -13   0  -1   13.00    3.40
 -13   0  -1   18.10    3.30
 -14   0  -1    3.00    3.00
  14   0   1    0.80    3.50
 -14   0  -1    1.40    3.30
 -14   0  -1   -3.20    2.80
 -14  -1   1    5.20    3.30
  14  -1  -1   -0.50    3.50
  14  -1  -1    6.50    2.80
 -14   1   1    2.00    3.10
 -14   1   1    3.70    3.30
  14   1  -1   10.90    3.90
  14   1  -1    2.10    2.70
 -13  -1   1   32.90    5.10
 -13  -1   1   39.60    5.00
  13  -1  -1   40.40    5.40
 -13  -1   1   41.90    6.20
 -13  -1   1   34.00    4.80
  13  -1  -1   41.10    4.50
 -13   1   1   43.00    5.40
 -13   1   1   38.60    6.70
 -13   1   1   44.70    6.10
  13   1  -1   39.20    4.50
  13   1  -1   44.70    5.40
 -13   1   1   45.20    5.40
 -13   1   1   44.40    5.10
  12  -1  -1    0.40    4.10
 -12  -1   1    5.50    3.40
 -12  -1   1    3.60    3.00
 -12  -1   1    3.20    3.00
  12  -1  -1    2.40    2.40
  12  -1  -1    2.60    3.10
 -12  -1   1    0.30    2.70
  12   1  -1    0.50    3.00
 -12   1   1   -3.90    4.60
 -12   1   1    1.20    2.90
 -12   1   1    2.90    2.70
 -12   1   1   -4.60    3.60
  12   1  -1    8.00    2.50
  12   1  -1    3.80    3.20
 -12   1   1    3.10    3.00
  11  -1  -1   26.60    3.20
 -11  -1   1   31.30    5.10
 -11  -1   1   24.60    3.40
 -11  -1   1   19.10    3.60
 -11  -1   1   21.30    3.50
  11  -1  -1   19.70    3.70
  11  -1  -1   19.90    3.60
 -11  -1   1   17.70    3.70
 -11  -1   1   17.00    4.50
 -11  -1   1   23.80    3.60
 -11   1   1   24.60    4.60
  11   1  -1   16.90    3.60
 -11   1   1   22.10    3.50
 -11   1   1    9.50    4.80
  11   1  -1   24.20    3.30
  11   1  -1   26.30    5.60
 -11   1   1   17.10    3.60
 -11   1   1   20.80    3.40
  11   1  -1   23.50    3.70
 -11   1   1   22.30    3.50
 -11   1   1   22.90    3.90
 -10  -1   1    3.80    2.70
 -10  -1   1    3.60    3.80
 -10  -1   1    4.90    2.80
  10  -1  -1    0.50    2.70
  10  -1  -1    3.80    2.80
 -10  -1   1    2.80    2.50
 -10  -1   1    3.20    2.50
  10  -1  -1    4.70    2.20
  10   1  -1   -3.80    2.30
 -10   1   1    0.80    2.60
 -10   1   1    2.10    3.40
 -10   1   1    6.00    2.60
 -10   1   1    2.80    2.40
  10   1  -1    7.40    2.80
 -10   1   1    3.10    2.40
  10   1  -1    1.60    2.70
 -10   1   1    2.40    4.00
 -10   1   1    0.80    2.60
  10   1  -1    5.00    2.30
  -9  -1   1    3.30    2.20
   9  -1  -1    2.50    2.50
   9  -1  -1    2.30    2.40
   9  -1  -1    5.30    2.30
   9  -1  -1    0.30    1.90
  -9  -1   1    2.00    3.20
  -9  -1   1    2.50    2.20
  -9  -1   1    2.30    2.30
  -9  -1   1    4.60    2.20
  -9  -1   1    0.50    2.30
  -9   1   1   -1.20    2.10
  -9   1   1    0.20    2.10
  -9   1   1   -0.40    2.00
  -9   1   1    2.90    3.60
   9   1  -1    3.60    2.30
  -9   1   1    4.40    2.40
   9   1  -1    0.50    2.30
   9   1  -1    1.30    2.40
  -9   1   1    2.70    2.40
   9   1  -1    0.80    1.90
  -8  -1   1   25.30    3.10
   8  -1  -1   19.20    3.00
  -8  -1   1   24.50    2.90
  -8  -1   1   17.70    3.00
  -8  -1   1   24.10    3.70
   8  -1  -1   23.90    3.20
   8  -1  -1   24.80    3.00
  -8  -1   1   26.90    3.00
   8  -1  -1   23.70    2.70
  -8  -1   1   25.00    3.00
  -8   1   1   23.80    2.90
  -8   1   1   24.50    3.00
  -8   1   1   26.30    2.90
   8   1  -1   30.20    3.10
   8   1  -1   22.40    3.10
  -8   1   1   19.70    2.90
   8   1  -1   22.90    2.90
   8   1  -1   21.60    3.10
  -8   1   1   25.00    3.90
  -7  -1   1  140.39   10.90
  -7  -1   1  147.19   10.90
   7  -1  -1  159.08   11.00
   7  -1  -1  151.38   11.10
  -7  -1   1  154.18   11.50
  -7  -1   1  157.48   11.00
   7  -1  -1  160.48   11.10
   7  -1  -1  158.58   10.80
  -7  -1   1  146.29   11.00
  -7  -1   1  155.78   11.20
  -7   1   1  146.69   11.50
   7   1  -1  137.19   10.90
  -7   1   1  151.78   10.90
   7   1  -1  151.48   11.00
   7   1  -1  152.88   11.00
  -7   1   1  152.98   10.90
   7   1  -1  152.88   11.10
  -7   1   1  150.18   10.90
  -7   1   1  143.99   10.80
  -6  -1   1   63.69    5.80
  -6  -1   1   67.79    6.40
   6  -1  -1   68.89    6.10
  -6  -1   1   72.39    5.70
  -6  -1   1   64.09    5.60
  -6  -1   1   71.19    6.00
   6  -1  -1   71.19    5.70
   6  -1  -1   70.09    5.50
  -6  -1   1   71.39    5.80
   6  -1  -1   74.69    5.90
  -6   1   1   68.69    5.50
   6   1  -1   69.59    5.70
  -6   1   1   68.29    5.60
  -6   1   1   64.69    6.60
  -6   1   1   71.99    5.60
  -6   1   1   70.89    5.60
   6   1  -1   70.49    5.70
  -6   1   1   72.49    5.70
   6   1  -1   57.59    6.00
   6   1  -1   67.59    5.70
   5  -1  -1   24.80    2.90
  -5  -1   1   18.80    2.60
   5  -1  -1   19.20    4.10
  -5  -1   1   24.40    2.60
  -5  -1   1   20.70    2.60
  -5  -1   1   18.80    3.40
   5  -1  -1   25.30    2.40
  -5  -1   1   22.20    2.40
   5  -1  -1   27.50    2.70
  -5  -1   1   21.20    2.40
  -5   1   1   25.20    3.30
   5   1  -1   22.10    2.50
  -5   1   1   23.40    2.40
  -5   1   1   25.60    2.50
   5   1  -1   21.10    2.50
  -5   1   1   18.00    2.40
   5   1  -1   19.20    2.40
   5   1  -1   27.40    2.40
   5   1  -1   24.00    2.60
  -5   1   1   25.70    2.50
   5   1  -1   20.40    2.80
   4  -1  -1    6.80    1.30
   4  -1  -1    6.60    1.30
   4  -1  -1    8.30    1.40
  -4  -1   1   10.80    2.00
  -4  -1   1   12.80    1.50
  -4  -1   1    2.80    1.40
  -4  -1   1    5.00    1.30
   4  -1  -1    9.60    1.80
   4  -1  -1    8.90    1.30
   4  -1  -1    5.40    1.20
  -4  -1   1    4.80    1.30
  -4   1   1    8.60    1.50
  -4   1   1   13.40    1.40
   4   1  -1    3.60    1.40
  -4   1   1    9.40    1.50
   4   1  -1    5.80    1.30
   4   1  -1    5.80    1.20
   4   1  -1    6.30    1.40
  -4   1   1    7.30    1.40
  -4   1   1    6.60    1.40
   4   1  -1    9.90    1.40
   4   1  -1    9.90    1.70
  -4   1   1   10.30    2.10
  -3  -1   1 1524.75   99.29
   3  -1  -1 1499.15   99.19
  -3  -1   1 1433.96   99.39
   3  -1  -1 1469.15   99.19
  -3  -1   1 1442.76   99.29
   3  -1  -1 1441.76   99.29
   3  -1  -1 1469.25   99.29
   3  -1  -1 1490.75   99.29
  -3  -1   1 1446.56   99.39
  -3  -1   1 1421.96   99.29
   3  -1  -1 1457.75   99.39
  -3  -1   1 1483.35   99.29
  -3   1   1 1434.16   99.39
   3   1  -1 1482.05   99.29
   3   1  -1 1460.45   99.29
   3   1  -1 1496.85   99.29
  -3   1   1 1474.45   99.29
  -3   1   1 1480.65   99.29
  -3   1   1 1479.35   99.29
   3   1  -1 1474.85   99.29
   3   1  -1 1422.96   99.29
   3   1  -1 1489.25   99.29
  -3   1   1 1489.55   99.29
  -3   1   1 1470.25   99.29
  -2  -1   1  100.09    7.30
  -2  -1   1  111.59    7.20
   2  -1  -1  118.79    7.30
   2  -1  -1  108.69    7.30
   2  -1  -1   92.19    7.20
  -2  -1   1   93.69    7.40
  -2  -1   1  114.39    7.50
  -2  -1   1   94.69    7.30
   2   1  -1  108.79    7.30
   2   1  -1   91.09    7.40
  -2   1   1  106.99    7.30
   2   1  -1  122.79    7.40
  -2   1   1   90.39    7.30
   1  -1  -1  266.07   17.70
   1  -1  -1  244.18   17.70
   1  -1  -1  297.07   17.70
  -1  -1   1  235.88   17.80
  -1  -1   1  269.77   17.80
  -1  -1   1  272.17   17.80
  -1  -1   1  241.78   17.80
   1   1  -1  273.47   17.80
  -1   1   1  274.87   17.70
  -1   1   1  240.78   17.80
   1   1  -1  262.07   17.70
   1   1  -1  249.08   17.80
   1  -1   1  383.56   25.30
   1  -1   1  374.96   25.40
   1  -1   1  361.46   25.30
  -1   1  -1  354.06   25.30
  -1   1  -1  368.76   25.40
  -1   1  -1  397.36   25.30
  -2  -1  -1  106.69    7.20
   2  -1   1  108.39    7.30
   2  -1   1  103.49    7.30
  -2  -1  -1   95.49    7.20
   2   1   1  100.39    7.30
  -2   1  -1  100.59    7.30
  -2   1  -1  104.79    7.50
   2   1   1  108.39    7.20
  -2   1  -1  103.89    7.30
  -3  -1  -1  276.27   19.60
   3  -1   1  284.27   19.60
   3  -1   1  290.57   19.60
  -3  -1  -1  285.77   19.50
   3   1   1  281.77   19.60
  -3   1  -1  286.67   19.60
  -3   1  -1  287.77   19.60
  -3   1  -1  286.37   19.80
   3   1   1  291.47   19.50
  -4  -1  -1  430.86   29.30
  -4  -1  -1  428.16   29.30
   4  -1   1  429.86   29.30
   4  -1   1  439.26   29.30
  -4   1  -1  425.56   29.30
  -4   1  -1  419.66   29.50
   4   1   1  438.36   29.30
   4   1   1  422.16   29.30
  -4   1  -1  430.96   29.30
   5  -1   1  399.56   27.20
  -5  -1  -1  398.56   27.10
  -5  -1  -1  395.66   27.10
  -5  -1  -1  414.56   27.00
  -5  -1  -1  392.86   27.00
   5  -1   1  391.76   27.20
   5   1   1  394.26   27.00
   5   1   1  404.26   27.20
  -5   1  -1  378.36   27.10
  -5   1  -1  394.56   27.40
  -5   1  -1  388.96   27.10
   5   1   1  393.46   27.10
   6  -1   1   19.40    2.60
  -6  -1  -1   19.10    2.40
  -6  -1  -1   19.10    2.40
  -6  -1  -1   17.60    2.60
  -6  -1  -1   17.90    2.30
   6  -1   1   19.00    2.60
  -6   1  -1   19.30    2.30
   6   1   1   19.60    2.60
   6   1   1   21.50    2.70
  -6   1  -1   18.20    3.30
  -6   1  -1   17.00    2.50
  -6   1  -1   23.20    2.50
  -7  -1  -1    6.00    1.70
   7  -1   1    6.20    2.00
  -7  -1  -1    5.30    1.90
   7  -1   1    4.70    2.00
  -7  -1  -1    6.40    1.60
  -7  -1  -1    6.70    1.90
  -7   1  -1    5.50    1.90
   7   1   1    5.80    1.90
  -7   1  -1    5.00    1.50
   7   1   1    4.50    2.00
  -7   1  -1    2.30    1.60
  -7   1  -1    6.80    2.70
  -7   1  -1    7.10    1.70
  -8  -1  -1    9.90    2.10
   8  -1   1    8.70    2.30
  -8  -1  -1    9.20    2.40
  -8  -1  -1    5.50    1.90
   8  -1   1    4.40    2.10
  -8  -1  -1    6.70    2.10
  -8   1  -1    6.80    1.90
   8   1   1    6.80    2.30
  -8   1  -1    8.30    1.90
   8   1   1    3.60    2.10
  -8   1  -1   10.60    3.10
  -8   1  -1    8.70    2.20
  -9  -1  -1  137.89   11.90
  -9  -1  -1  144.69   10.80
   9  -1   1  148.69   11.00
  -9  -1  -1  139.49   11.20
   9  -1   1  142.29   11.10
  -9  -1  -1  151.68   11.10
  -9  -1  -1  140.79   10.80
  -9   1  -1  143.69   10.80
   9   1   1  153.18   11.10
  -9   1  -1  158.98   10.80
  -9   1  -1  139.89   11.80
  -9   1  -1  157.28   11.00
   9   1   1  142.69   11.00
 -10  -1  -1   22.60    3.30
 -10  -1  -1   19.10    4.40
  10  -1   1   19.90    3.40
 -10  -1  -1   16.60    3.00
 -10  -1  -1   16.50    3.30
  10  -1   1   23.50    3.40
 -10  -1  -1   13.70    2.90
 -10   1  -1   22.30    3.40
 -10   1  -1   23.50    3.10
 -10   1  -1   18.50    4.20
 -10   1  -1   18.40    3.00
  10   1   1   15.50    3.20
  10   1   1   18.60    3.40
 -11  -1  -1   54.69    5.60
 -11  -1  -1   54.19    6.40
  11  -1   1   51.29    5.50
 -11  -1  -1   48.70    5.50
 -11  -1  -1   50.39    5.50
 -11  -1  -1   58.99    6.00
  11  -1   1   56.39    5.60
 -11   1  -1   49.99    5.60
 -11   1  -1   53.19    5.30
 -11   1  -1   49.30    5.60
  11   1   1   48.70    5.50
 -11   1  -1   49.70    6.40
  11   1   1   55.09    5.50
 -11   1  -1   49.99    5.60
 -12  -1  -1    2.50    2.70
  12  -1   1    3.40    3.20
 -12  -1  -1    0.30    2.50
 -12  -1  -1   -1.20    2.70
 -12  -1  -1   -1.20    3.80
 -12   1  -1    1.40    2.90
  12   1   1    1.10    3.00
 -12   1  -1    7.90    4.30
 -12   1  -1   -0.70    2.80
  12   1   1    5.60    3.10
 -12   1  -1    1.00    2.50
 -13  -1  -1   22.30    3.80
 -13  -1  -1   17.00    3.60
  13  -1   1   22.70    4.20
  13   1   1   21.50    4.10
 -13   1  -1   14.70    4.90
 -13   1  -1   15.40    3.90
 -13   1  -1   28.90    3.90
  13   1   1   32.90    4.80
 -13   1  -1   21.60    3.60
 -14  -1  -1    6.30    3.20
 -14  -1  -1    4.20    3.50
 -14  -1  -1    7.70    3.20
  14  -1   1    9.60    3.70
 -14   1  -1    4.70    3.20
  14   1   1    2.30    3.50
 -14   1  -1   -0.10    3.00
 -14  -2   1   19.00    4.00
 -14  -2   1   12.30    6.10
 -14  -2   1   28.30    5.00
  14  -2  -1   31.20    4.90
  14   2  -1   16.30    3.40
 -14   2   1   25.10    4.20
  14   2  -1   18.90    4.30
 -14   2   1   20.40    4.20
  13  -2  -1    1.70    3.40
 -13  -2   1    2.20    4.40
 -13  -2   1    5.40    3.40
  13  -2  -1    1.40    2.50
 -13  -2   1    6.60    3.10
 -13  -2   1    0.00    4.70
 -13  -2   1    2.80    3.40
 -13  -2   1    0.60    3.00
 -13   2   1    1.70    4.00
  13   2  -1    1.30    2.60
 -13   2   1    2.60    3.60
 -13   2   1    3.30    3.20
 -13   2   1    4.10    3.10
  13   2  -1    4.80    3.40
  13   2  -1    1.70    3.30
  13   2  -1    3.90    3.10
 -12  -2   1   43.70    5.60
 -12  -2   1   43.70    5.10
  12  -2  -1   48.70    5.20
 -12  -2   1   47.70    5.40
  12  -2  -1   50.39    5.70
 -12  -2   1   49.90    5.60
 -12  -2   1   54.29    6.80
 -12  -2   1   49.40    6.80
 -12   2   1   51.99    6.60
  12   2  -1   52.59    5.60
 -12   2   1   50.99    5.80
 -12   2   1   49.60    5.40
  12   2  -1   53.89    5.60
  12   2  -1   47.90    5.30
 -12   2   1   56.19    7.00
 -12   2   1   44.90    5.20
 -12   2   1   50.39    5.30
 -11  -2   1    1.30    4.50
 -11  -2   1   -0.30    2.70
 -11  -2   1    5.80    2.80
  11  -2  -1    1.10    2.20
  11  -2  -1    2.30    2.90
 -11  -2   1   -0.60    3.00
  11  -2  -1    6.00    3.00
 -11  -2   1    1.10    2.60
 -11   2   1    0.70    2.70
 -11   2   1    7.70    2.70
 -11   2   1    2.20    2.60
  11   2  -1    2.10    2.80
 -11   2   1    7.00    3.90
 -11   2   1    5.40    3.00
  11   2  -1    2.00    2.80
  11   2  -1    6.10    3.70
 -11   2   1    0.70    4.40
  11   2  -1    5.60    2.50
 -11   2   1    4.10    2.70
 -10  -2   1    1.80    2.60
  10  -2  -1    5.20    2.80
 -10  -2   1    3.70    2.50
  10  -2  -1    1.00    2.80
 -10  -2   1    8.80    3.10
 -10  -2   1    6.20    3.90
  10  -2  -1    3.40    2.10
 -10  -2   1   -0.30    2.50
  10   2  -1    3.30    2.70
 -10   2   1    2.60    2.50
  10   2  -1    1.90    2.20
 -10   2   1    2.40    4.20
  10   2  -1    3.50    2.70
 -10   2   1    1.90    2.40
  10   2  -1    2.90    2.60
 -10   2   1    5.30    2.60
 -10   2   1    4.40    2.50
 -10   2   1    5.70    3.50
 -10   2   1    1.10    2.70
  -9  -2   1   18.40    3.30
  -9  -2   1   22.30    3.30
  -9  -2   1   24.50    3.20
   9  -2  -1   16.00    3.20
   9  -2  -1   18.70    3.30
  -9  -2   1   19.90    4.00
  -9  -2   1   22.90    3.00
  -9  -2   1   21.60    3.10
   9  -2  -1   20.00    2.70
  -9   2   1   24.20    3.20
  -9   2   1   21.60    3.10
  -9   2   1   26.60    3.10
   9   2  -1   18.60    2.90
  -9   2   1   15.90    4.20
   9   2  -1   22.80    3.20
   9   2  -1   23.60    3.30
  -9   2   1   25.70    3.10
   9   2  -1   24.40    3.40
  -9   2   1   19.00    3.90
  -8  -2   1   10.60    2.30
  -8  -2   1   10.30    2.40
  -8  -2   1   10.20    2.50
  -8  -2   1    9.90    2.20
   8  -2  -1   15.20    2.70
  -8  -2   1    3.80    2.90
  -8  -2   1    7.70    2.10
   8  -2  -1    7.50    2.40
   8  -2  -1    8.10    1.90
   8   2  -1   10.10    2.30
   8   2  -1    5.60    2.00
  -8   2   1    9.40    2.30
  -8   2   1    8.70    2.90
  -8   2   1    9.30    2.20
   8   2  -1    9.10    2.40
  -8   2   1   11.20    2.20
  -8   2   1    9.30    3.40
  -8   2   1    9.60    2.00
   8   2  -1    8.30    2.30
   7  -2  -1   73.29    6.10
  -7  -2   1   61.09    6.00
  -7  -2   1   72.89    6.50
   7  -2  -1   79.19    5.80
  -7  -2   1   72.39    5.70
  -7  -2   1   67.79    5.80
   7  -2  -1   74.69    5.60
   7  -2  -1   68.69    6.00
  -7  -2   1   73.29    6.10
  -7  -2   1   74.19    5.90
  -7   2   1   68.19    5.80
   7   2  -1   66.69    5.80
   7   2  -1   74.49    6.00
   7   2  -1   76.59    5.90
   7   2  -1   70.29    5.80
  -7   2   1   67.49    5.80
  -7   2   1   65.59    5.70
  -7   2   1   70.89    5.80
   6  -2  -1  153.68   11.50
   6  -2  -1  155.78   11.20
  -6  -2   1  155.78   11.40
   6  -2  -1  157.08   11.40
   6  -2  -1  159.38   11.60
  -6  -2   1  158.98   11.50
  -6  -2   1  156.28   11.30
  -6  -2   1  165.58   11.80
  -6  -2   1  148.59   11.50
  -6  -2   1  169.58   11.40
  -6   2   1  156.58   11.30
   6   2  -1  154.38   11.50
   6   2  -1  148.49   11.40
  -6   2   1  158.78   12.10
  -6   2   1  153.28   11.40
   6   2  -1  161.68   11.20
   6   2  -1  161.38   11.40
  -6   2   1  171.68   11.40
  -6   2   1  173.68   11.30
  -6   2   1  149.69   11.40
   6   2  -1  153.78   11.40
  -5  -2   1   32.10    3.10
   5  -2  -1   32.90    3.20
   5  -2  -1   30.40    3.00
  -5  -2   1   29.70    3.10
  -5  -2   1   31.00    3.30
  -5  -2   1   30.30    2.90
  -5  -2   1   32.90    3.20
   5  -2  -1   36.20    3.40
   5  -2  -1   26.20    3.10
   5   2  -1   28.00    3.20
  -5   2   1   30.90    3.20
  -5   2   1   29.60    3.20
  -5   2   1   29.20    3.40
   5   2  -1   30.80    3.00
   5   2  -1   32.60    3.20
  -5   2   1   27.10    2.90
  -5   2   1   29.10    3.10
   5   2  -1   30.60    3.00
   5   2  -1   25.40    2.90
  -5   2   1   33.60    3.80
   5   2  -1   31.00    3.40
   4  -2  -1  104.79    7.30
  -4  -2   1  108.79    7.40
  -4  -2   1  103.89    7.50
   4  -2  -1  100.09    7.30
  -4  -2   1  111.49    7.70
  -4  -2   1   99.99    7.50
   4  -2  -1   96.19    7.70
  -4  -2   1  106.59    7.40
   4  -2  -1  101.09    7.50
  -4  -2   1  107.49    7.50
   4   2  -1  101.09    7.40
   4   2  -1  101.49    7.30
  -4   2   1  102.19    7.40
   4   2  -1  102.99    7.40
  -4   2   1  102.89    7.40
  -4   2   1  107.09    7.50
   4   2  -1   99.29    7.50
  -4   2   1   97.19    7.90
  -4   2   1  102.99    7.40
   4   2  -1  102.99    7.40
   4   2  -1  100.09    7.50
  -4   2   1  101.89    7.40
   3  -2  -1  351.06   25.10
   3  -2  -1  384.06   25.20
   3  -2  -1  358.96   25.10
  -3  -2   1  375.06   25.20
  -3  -2   1  369.96   25.10
   3  -2  -1  366.56   25.10
  -3  -2   1  391.16   25.30
   3  -2  -1  374.36   25.30
  -3  -2   1  348.77   25.30
  -3  -2   1  369.16   25.20
   3   2  -1  363.66   25.10
  -3   2   1  361.26   25.10
   3   2  -1  373.56   25.10
  -3   2   1  371.66   25.40
   3   2  -1  372.96   25.20
  -3   2   1  368.06   25.10
  -3   2   1  350.96   25.10
   3   2  -1  370.36   25.20
  -3   2   1  381.46   25.20
   3   2  -1  372.96   25.10
  -3   2   1  366.16   25.10
   3   2  -1  369.76   25.10
   2  -2  -1 2835.22  191.58
  -2   2   1 2834.92  191.58
   1  -2  -1 1865.31  124.89
  -1   2   1 1831.12  124.89
  -1  -2  -1 1723.13  116.39
   2  -2   1   12.40    1.80
  -2  -2  -1   13.90    1.80
   2  -2   1   12.70    1.50
  -2  -2  -1   14.90    1.40
  -2  -2  -1   11.30    1.40
  -2  -2  -1   21.30    1.90
  -2  -2  -1   18.30    1.80
  -2   2  -1   15.20    1.80
   2   2   1   15.00    1.50
   2   2   1   14.30    1.50
   2   2   1   15.20    1.70
   2   2   1   14.80    1.50
  -2   2  -1   13.00    1.50
  -2   2  -1   12.70    1.50
   3  -2   1   26.00    2.40
  -3  -2  -1   22.30    2.50
  -3  -2  -1   26.60    2.60
  -3  -2  -1   28.30    2.50
  -3  -2  -1   25.20    2.30
  -3  -2  -1   33.40    2.80
   3  -2   1   23.20    2.60
  -3  -2  -1   18.90    2.50
  -3   2  -1   22.50    2.30
   3   2   1   28.20    2.70
  -3   2  -1   23.30    2.70
   3   2   1   25.30    2.60
  -3   2  -1   28.50    2.80
   3   2   1   34.70    2.60
   3   2   1   25.40    2.40
  -4  -2  -1   13.90    1.80
  -4  -2  -1   16.10    2.00
  -4  -2  -1   15.80    1.80
   4  -2   1   15.60    1.90
  -4  -2  -1   12.80    1.60
   4  -2   1   15.00    1.80
  -4  -2  -1   17.60    2.00
  -4  -2  -1   14.90    1.70
   4   2   1   14.20    1.90
  -4   2  -1   11.10    2.20
  -4   2  -1   21.90    2.10
   4   2   1   12.60    1.70
  -4   2  -1   10.70    1.80
   4   2   1   13.30    1.70
   4   2   1   17.30    1.90
  -5  -2  -1   66.09    5.40
  -5  -2  -1   62.49    5.10
  -5  -2  -1   63.79    5.00
  -5  -2  -1   63.39    5.00
   5  -2   1   54.89    5.20
  -5  -2  -1   60.49    5.60
  -5  -2  -1   66.29    5.10
   5   2   1   72.99    5.20
  -5   2  -1   58.29    5.20
   5   2   1   65.09    5.10
   5   2   1   57.99    5.30
  -5   2  -1   73.39    6.00
  -5   2  -1   65.39    5.20
  -6  -2  -1   40.30    4.10
  -6  -2  -1   43.50    4.30
  -6  -2  -1   42.10    4.70
  -6  -2  -1   43.10    4.00
  -6  -2  -1   37.70    4.10
   6  -2   1   40.30    4.20
   6  -2   1   42.30    4.30
  -6  -2  -1   48.00    4.00
  -6  -2  -1   42.20    3.80
  -6   2  -1   41.20    4.10
  -6   2  -1   45.50    4.60
   6   2   1   39.10    4.00
  -6   2  -1   36.80    4.10
   6   2   1   42.40    4.00
   6   2   1   41.00    4.20
  -7  -2  -1   47.10    4.90
  -7  -2  -1   52.29    4.90
  -7  -2  -1   57.39    4.40
   7  -2   1   56.49    4.80
  -7  -2  -1   47.20    5.20
   7  -2   1   50.79    4.90
  -7  -2  -1   47.60    4.50
  -7  -2  -1   54.09    4.60
  -7  -2  -1   47.70    4.70
   7   2   1   48.80    4.60
  -7   2  -1   55.79    4.40
   7   2   1   49.70    4.70
  -7   2  -1   51.09    5.60
  -7   2  -1   50.29    4.90
  -7   2  -1   50.99    4.40
   7   2   1   47.90    4.70
  -7   2  -1   54.39    4.70
  -8  -2  -1    0.90    2.00
  -8  -2  -1   -0.10    1.90
   8  -2   1   -0.80    2.00
  -8  -2  -1    0.90    1.80
  -8  -2  -1    2.40    1.90
   8  -2   1    2.60    2.00
   8   2   1    2.50    1.90
  -8   2  -1    2.20    1.70
  -8   2  -1    1.60    1.70
  -8   2  -1    5.00    2.80
   8   2   1   -0.90    1.90
   8   2   1    0.50    1.70
  -8   2  -1    1.70    1.90
  -9  -2  -1   31.30    3.60
   9  -2   1   33.30    3.90
   9  -2   1   41.40    4.20
  -9  -2  -1   32.80    3.70
  -9  -2  -1   27.50    3.60
   9   2   1   35.30    4.00
  -9   2  -1   30.90    3.40
  -9   2  -1   33.20    4.70
  -9   2  -1   34.20    3.50
  -9   2  -1   38.80    4.00
   9   2   1   33.10    3.50
   9   2   1   32.90    3.80
 -10  -2  -1    5.90    2.50
  10  -2   1    6.90    2.90
 -10  -2  -1    5.40    2.50
 -10  -2  -1    4.70    2.60
 -10  -2  -1    1.20    3.50
  10   2   1    7.30    2.90
  10   2   1   11.10    2.80
 -10   2  -1    9.70    2.40
 -10   2  -1   11.00    2.80
 -10   2  -1   10.10    3.80
 -10   2  -1    4.20    2.40
 -11  -2  -1   13.20    4.30
 -11  -2  -1    7.50    2.70
 -11  -2  -1    8.10    2.70
 -11  -2  -1   15.40    3.20
  11  -2   1   -2.50    2.90
 -11   2  -1    9.80    4.00
  11   2   1    4.90    2.90
  11   2   1    6.50    3.10
 -11   2  -1   13.00    2.70
 -11   2  -1    9.10    2.80
 -11   2  -1    6.70    2.70
  11   2   1    8.40    2.40
 -12  -2  -1   25.70    3.90
 -12  -2  -1   27.00    5.30
 -12  -2  -1   36.00    4.40
 -12  -2  -1   29.70    4.10
 -12   2  -1   33.50    4.10
 -12   2  -1   37.20    4.80
 -12   2  -1   26.10    7.60
  12   2   1   25.60    4.40
  12   2   1   39.90    4.70
 -12   2  -1   31.20    4.00
 -13  -2  -1   26.20    3.90
  13  -2   1   18.40    4.20
 -13  -2  -1   16.40    3.90
 -13  -2  -1   23.10    3.90
 -13   2  -1   20.60    3.70
 -13   2  -1   23.20    3.90
 -13   2  -1   12.30    5.10
 -13   2  -1   23.30    4.20
  13   2   1   16.80    3.90
  13   2   1   18.90    3.90
 -14  -2  -1   15.60    4.00
  14  -2   1   26.80    4.60
 -14  -2  -1   22.00    4.00
 -14  -2  -1   26.50    4.00
 -14   2  -1   23.00    4.00
  14   2   1   24.70    4.50
 -14   2  -1   25.10    4.10
 -14  -3   1    3.00    3.30
 -14  -3   1    3.10    3.60
 -14  -3   1    3.60    5.40
  14  -3  -1   -0.40    3.60
 -14  -3   1    2.70    3.20
  14   3  -1    1.80    3.60
 -14   3   1   -0.20    3.00
  14   3  -1    0.80    3.10
  14   3  -1    0.90    2.70
 -14   3   1   10.20    3.60
 -13  -3   1    2.10    3.10
 -13  -3   1    5.40    4.70
  13  -3  -1   -1.10    3.20
 -13  -3   1   -4.20    4.50
 -13  -3   1   -0.80    2.90
 -13  -3   1   -2.10    3.40
 -13   3   1   -1.70    2.90
 -13   3   1   -1.20    3.80
  13   3  -1    3.40    3.00
  13   3  -1    1.90    3.00
 -13   3   1   -1.20    2.90
  13   3  -1    0.40    3.20
  13   3  -1   -0.40    2.50
 -13   3   1    3.10    5.20
  12  -3  -1    4.30    2.50
  12  -3  -1   -3.70    3.10
  12  -3  -1    3.30    3.00
 -12  -3   1    4.30    3.10
 -12  -3   1    7.10    3.50
 -12  -3   1    3.50    2.90
 -12  -3   1    7.90    3.00
 -12  -3   1    2.90    4.30
 -12   3   1    6.40    2.90
 -12   3   1   10.80    3.10
  12   3  -1    8.40    3.10
  12   3  -1    4.20    3.10
 -12   3   1    6.80    5.10
  12   3  -1    6.40    2.70
 -12   3   1    7.60    4.00
  12   3  -1    6.90    3.10
 -11  -3   1    5.60    2.80
 -11  -3   1    1.30    2.60
  11  -3  -1    4.00    2.30
 -11  -3   1    5.50    2.90
 -11  -3   1    2.20    3.20
  11  -3  -1   -1.90    2.90
 -11   3   1    1.60    2.60
  11   3  -1    9.90    3.00
  11   3  -1    5.00    3.20
 -11   3   1    5.30    2.80
  11   3  -1    5.50    2.50
 -11   3   1    4.20    3.70
 -11   3   1    2.20    2.70
 -11   3   1    3.20    2.90
  11   3  -1    5.00    2.90
 -11   3   1   12.10    4.80
 -11   3   1    5.10    2.80
 -10  -3   1   15.90    3.20
  10  -3  -1   19.20    3.50
 -10  -3   1   14.10    3.60
 -10  -3   1   16.90    3.30
 -10  -3   1   11.20    4.20
 -10  -3   1   21.90    3.30
  10  -3  -1   22.20    3.60
  10  -3  -1   17.40    2.80
 -10   3   1   15.00    4.00
 -10   3   1   15.40    3.10
 -10   3   1   22.80    3.30
  10   3  -1   19.10    3.40
 -10   3   1   16.50    3.00
  10   3  -1   17.40    3.20
  10   3  -1   18.20    3.30
 -10   3   1   26.60    5.10
 -10   3   1   21.10    3.30
  10   3  -1   17.40    3.00
   9  -3  -1    7.50    2.70
  -9  -3   1    8.50    2.50
  -9  -3   1    9.50    2.90
  -9  -3   1   11.10    2.70
   9  -3  -1    6.20    2.10
  -9  -3   1    8.80    3.50
   9  -3  -1   11.40    2.80
  -9  -3   1   12.90    2.60
  -9   3   1    6.00    2.40
  -9   3   1    8.90    3.30
  -9   3   1    8.60    2.40
   9   3  -1    5.70    2.50
  -9   3   1    5.80    3.90
  -9   3   1    8.30    2.50
   9   3  -1    2.70    2.20
  -9   3   1   15.10    2.60
   9   3  -1    5.70    2.60
   9   3  -1   11.60    2.70
  -8  -3   1   47.70    4.30
  -8  -3   1   40.90    4.60
  -8  -3   1   36.40    4.40
  -8  -3   1   37.20    4.40
  -8  -3   1   39.10    4.50
   8  -3  -1   44.90    4.30
   8  -3  -1   40.10    3.90
   8  -3  -1   42.10    4.20
  -8   3   1   37.80    4.20
   8   3  -1   39.70    4.30
  -8   3   1   39.00    4.20
   8   3  -1   42.10    4.30
  -8   3   1   54.79    5.20
  -8   3   1   41.10    4.60
   8   3  -1   42.20    4.10
  -8   3   1   32.90    3.80
  -8   3   1   40.80    4.20
   8   3  -1   41.00    4.30
   7  -3  -1   86.59    7.10
  -7  -3   1   90.99    7.10
   7  -3  -1   83.49    7.00
  -7  -3   1   83.69    6.90
  -7  -3   1   92.09    6.90
  -7  -3   1   87.99    7.00
  -7  -3   1   79.39    7.40
   7  -3  -1   90.09    6.60
  -7   3   1   84.39    6.80
  -7   3   1   94.79    6.80
  -7   3   1   82.49    7.90
  -7   3   1   94.09    6.80
   7   3  -1   81.39    6.90
   7   3  -1   82.29    6.80
   7   3  -1   87.39    7.00
  -7   3   1   90.29    6.80
  -7   3   1   79.99    7.40
   7   3  -1   83.09    6.80
  -6  -3   1   37.50    4.20
  -6  -3   1   39.60    4.20
  -6  -3   1   37.60    4.00
   6  -3  -1   36.00    3.60
  -6  -3   1   39.90    3.90
   6  -3  -1   38.30    3.80
   6  -3  -1   41.20    4.10
   6   3  -1   34.40    3.90
  -6   3   1   36.50    3.90
   6   3  -1   39.60    4.00
   6   3  -1   33.70    3.80
   6   3  -1   36.40    3.50
   6   3  -1   39.70    4.30
  -6   3   1   37.20    3.90
  -6   3   1   36.10    4.10
  -6   3   1   49.30    4.20
   6   3  -1   40.40    4.20
  -6   3   1   37.00    4.50
  -6   3   1   39.40    3.80
  -6   3   1   31.80    3.90
   5  -3  -1    4.40    1.80
  -5  -3   1    2.90    1.70
  -5  -3   1    1.70    1.60
   5  -3  -1    6.30    2.20
  -5  -3   1    3.70    2.00
  -5  -3   1    6.30    2.30
  -5  -3   1    4.00    1.90
   5  -3  -1    4.60    1.40
  -5   3   1    5.60    1.60
   5   3  -1    3.50    1.60
   5   3  -1    3.70    1.70
  -5   3   1    1.70    1.50
   5   3  -1    5.30    1.80
  -5   3   1    7.00    4.70
  -5   3   1    0.50    1.50
   5   3  -1    6.40    2.10
   5   3  -1    3.80    1.50
   5   3  -1    3.70    1.50
  -5   3   1   -1.10    1.70
  -5   3   1    5.90    2.10
  -4  -3   1  167.78   11.90
  -4  -3   1  174.08   11.90
   4  -3  -1  163.28   12.10
   4  -3  -1  161.38   11.80
  -4  -3   1  186.58   11.90
  -4  -3   1  172.78   12.00
   4  -3  -1  174.28   12.00
  -4  -3   1  182.18   12.10
  -4   3   1  168.08   12.30
  -4   3   1  169.48   11.80
   4   3  -1  175.48   11.80
   4   3  -1  162.98   11.90
   4   3  -1  161.08   11.80
   4   3  -1  170.88   11.80
  -4   3   1  163.78   12.00
  -4   3   1  169.38   11.80
  -4   3   1  163.78   11.90
  -4   3   1  167.68   11.80
  -4   3   1  171.48   11.80
   4   3  -1  163.38   11.90
   4   3  -1  172.98   11.80
  -3  -3   1   10.20    1.70
  -3  -3   1   13.60    2.10
   3  -3  -1   15.50    1.80
   3  -3  -1   12.50    1.60
   3  -3  -1   21.80    2.60
  -3  -3   1   19.70    2.20
   3  -3  -1   21.50    2.00
  -3  -3   1   13.50    1.80
  -3   3   1   23.20    2.90
  -3   3   1   13.50    1.70
  -3   3   1   15.00    1.80
  -3   3   1   23.30    2.20
  -3   3   1   11.50    2.00
   3   3  -1   23.50    2.10
   3   3  -1   16.10    1.80
   3   3  -1   14.60    2.00
  -3   3   1   11.60    1.70
   3   3  -1   10.30    1.80
   3   3  -1   16.10    2.00
   3   3  -1   21.60    1.90
   2  -3  -1 1842.12  121.99
   2  -3  -1 1734.13  121.79
  -2  -3   1 1732.83  121.79
  -2  -3   1 1810.62  121.79
  -2  -3   1 1809.42  121.79
   2  -3  -1 1791.12  121.79
  -2  -3   1 1798.02  121.89
   2  -3  -1 1766.72  121.79
   2  -3  -1 1861.01  121.89
  -2   3   1 1843.12  121.99
  -2   3   1 1807.22  121.79
  -2   3   1 1762.42  121.79
   2   3  -1 1795.62  121.79
   2   3  -1 1791.22  121.79
   2   3  -1 1798.12  121.89
  -2   3   1 1808.02  121.79
  -2   3   1 1844.22  121.89
   2   3  -1 1873.11  121.79
   2   3  -1 1779.62  121.79
  -1  -3   1 1911.91  135.69
  -1  -3   1 2075.29  135.69
   1  -3  -1 2179.98  135.79
  -1   3   1 2067.49  135.79
   1   3  -1 2040.70  135.69
  -1   3   1 2031.30  135.69
  -1   3   1 1755.82  135.69
   0  -3  -1  331.57   23.60
   0  -3   1  378.36   23.70
   0  -3   1  364.56   23.60
   0  -3   1  334.87   23.60
   0  -3  -1  360.66   23.60
   0  -3  -1  342.27   23.50
   0  -3  -1  334.97   23.70
   0  -3  -1  325.27   23.60
   0  -3   1  348.37   23.70
   0  -3   1  370.06   23.60
   0  -3   1  343.47   23.60
   0   3   1  336.47   23.60
   0   3  -1  351.36   23.60
   0   3  -1  369.36   23.60
   0   3  -1  333.57   23.60
   0   3  -1  333.47   23.60
   0   3  -1  342.37   23.70
   0   3   1  332.57   23.60
   0   3   1  372.16   23.70
   0   3   1  341.47   23.60
   0   3   1  336.87   23.70
   0   3  -1  372.36   23.70
  -1  -3  -1 1395.96  101.89
   1  -3   1 1555.74  101.89
  -1  -3  -1 1476.15  101.89
  -1  -3  -1 1561.14  101.89
   1  -3   1 1455.25  101.89
   1   3   1 1599.14  101.89
   1   3   1 1491.45  101.89
  -1   3  -1 1680.73  102.09
  -1   3  -1 1470.85  101.89
  -1   3  -1 1404.96  101.79
  -1   3  -1 1577.44  101.89
   1   3   1 1460.45  101.89
  -1   3  -1 1570.94  101.79
   1   3   1 1411.86  101.89
  -2  -3  -1  895.21   60.39
   2  -3   1  915.71   60.39
  -2  -3  -1  857.51   60.39
  -2  -3  -1  870.91   60.29
  -2  -3  -1  922.21   60.39
   2  -3   1  910.41   60.39
  -2   3  -1  904.51   60.39
   2   3   1  868.11   60.29
   2   3   1  887.51   60.39
   2   3   1  885.91   60.29
  -2   3  -1  892.91   60.39
  -3  -3  -1   35.90    3.30
  -3  -3  -1   36.40    3.30
  -3  -3  -1   34.80    3.20
  -3  -3  -1   44.00    3.80
   3  -3   1   38.50    4.00
   3  -3   1   39.10    3.40
  -3  -3  -1   42.00    3.50
  -3   3  -1   37.70    3.40
  -3   3  -1   33.10    3.80
   3   3   1   37.80    3.60
  -3   3  -1   43.40    3.40
   3   3   1   40.10    3.30
   3   3   1   38.00    3.10
   3   3   1   40.00    3.30
   3   3   1   36.20    3.10
  -4  -3  -1  342.17   24.10
  -4  -3  -1  356.46   24.10
   4  -3   1  366.36   24.20
  -4  -3  -1  326.87   24.00
  -4  -3  -1  358.06   24.10
  -4  -3  -1  358.66   24.10
   4   3   1  357.76   24.10
  -4   3  -1  351.46   24.10
  -4   3  -1  340.47   24.30
  -4   3  -1  357.16   24.20
   4   3   1  366.76   24.10
   4   3   1  352.26   24.10
   4   3   1  342.67   24.00
  -5  -3  -1  388.26   25.60
   5  -3   1  377.56   25.70
  -5  -3  -1  359.76   25.60
  -5  -3  -1  374.46   25.70
  -5  -3  -1  372.86   25.90
  -5  -3  -1  366.56   25.70
  -5   3  -1  367.16   25.70
  -5   3  -1  360.86   25.70
   5   3   1  380.96   25.70
   5   3   1  379.16   25.60
   5   3   1  377.26   25.60
  -5   3  -1  368.96   25.90
   5   3   1  380.46   25.60
  -6  -3  -1   34.30    3.70
  -6  -3  -1   38.80    3.90
  -6  -3  -1   36.40    3.80
  -6  -3  -1   34.50    3.90
  -6  -3  -1   34.40    3.90
   6  -3   1   37.20    4.00
  -6   3  -1   40.60    4.10
  -6   3  -1   35.70    3.80
   6   3   1   33.20    3.40
   6   3   1   38.20    3.70
  -6   3  -1   36.90    3.90
   6   3   1   32.60    3.80
  -7  -3  -1    9.10    2.10
   7  -3   1    6.00    2.10
  -7  -3  -1    8.30    2.60
  -7  -3  -1    6.60    1.90
  -7  -3  -1    8.10    2.70
   7   3   1    9.30    2.00
   7   3   1    8.50    2.00
  -7   3  -1    4.90    2.40
   7   3   1    9.40    2.20
   7   3   1    6.80    1.90
  -7   3  -1    7.60    1.70
  -7   3  -1    9.40    2.80
  -8  -3  -1    5.40    2.70
  -8  -3  -1    2.20    2.90
   8  -3   1   -0.60    2.00
  -8  -3  -1    1.10    1.90
  -8  -3  -1    2.20    2.00
  -8  -3  -1    2.60    1.90
  -8   3  -1   -3.10    2.90
  -8   3  -1    1.70    1.70
  -8   3  -1    3.40    2.00
   8   3   1   -0.20    1.90
  -8   3  -1    1.80    1.70
   8   3   1    3.20    2.00
   8   3   1    1.70    2.10
   8   3   1    2.40    1.80
  -9  -3  -1    1.10    2.10
  -9  -3  -1    2.70    2.30
  -9  -3  -1    0.80    2.30
   9  -3   1    2.30    2.50
  -9  -3  -1    5.30    2.80
   9   3   1    5.70    2.30
   9   3   1    3.00    2.40
   9   3   1   -1.40    1.90
  -9   3  -1    1.10    1.90
  -9   3  -1    0.30    2.00
  -9   3  -1    5.50    3.20
   9   3   1    0.80    2.30
  -9   3  -1    3.00    2.30
  10  -3   1    1.30    2.70
 -10  -3  -1    3.30    2.60
 -10  -3  -1    2.10    2.40
 -10  -3  -1   -0.40    2.30
 -10   3  -1    0.50    2.30
  10   3   1    3.60    2.70
  10   3   1    1.50    2.50
 -10   3  -1    0.80    2.20
 -10   3  -1   -0.30    2.40
  10   3   1   -2.40    2.30
 -10   3  -1    2.90    3.50
  10   3   1   -1.10    2.10
  11  -3   1   43.70    5.00
 -11  -3  -1   41.30    4.40
 -11  -3  -1   40.00    4.80
 -11  -3  -1   36.40    5.10
 -11  -3  -1   42.50    4.60
 -11  -3  -1   32.50    5.60
 -11   3  -1   42.60    4.50
  11   3   1   44.60    4.90
 -11   3  -1   37.50    4.30
 -11   3  -1   40.30    5.50
 -11   3  -1   46.50    4.90
  11   3   1   41.30    4.80
 -12  -3  -1   -3.60    2.60
  12  -3   1   -2.60    3.20
 -12  -3  -1    1.80    2.90
 -12  -3  -1    3.60    2.60
 -12  -3  -1    9.30    4.40
  12   3   1   -1.30    2.90
  12   3   1   -0.60    2.20
 -12   3  -1    5.50    3.10
  12   3   1    8.00    3.30
 -12   3  -1    1.20    2.60
 -12   3  -1    1.10    2.80
 -13  -3  -1    1.30    3.00
 -13  -3  -1    0.50    3.00
  13  -3   1    5.50    3.50
 -13   3  -1    3.00    3.00
  13   3   1    4.60    3.20
 -13   3  -1    3.30    3.20
 -13   3  -1    1.20    2.80
  13   3   1    2.50    3.30
 -13   3  -1    4.60    3.90
 -14  -3  -1    2.60    3.30
 -14  -3  -1   -1.20    3.10
 -14  -3  -1    4.50    3.20
  14  -3   1    5.50    3.80
 -14   3  -1    0.90    3.10
  14   3   1   -2.70    3.00
 -14   3  -1    0.40    3.20
  14   3   1    3.60    3.30
 -14  -4   1   17.80    5.60
 -14  -4   1   10.80    3.80
 -14  -4   1   15.90    3.80
 -14  -4   1    4.00    4.00
  14  -4  -1   12.30    4.30
 -14  -4   1   13.00    3.80
  14   4  -1   10.70    4.00
 -14   4   1    7.80    3.70
  14   4  -1   10.10    3.20
 -14   4   1   19.50    3.90
  14   4  -1   12.80    4.00
  13  -4  -1   19.10    4.40
 -13  -4   1   16.30    3.80
 -13  -4   1   19.40    5.30
 -13  -4   1   15.40    4.20
 -13  -4   1   12.50    3.60
  13   4  -1   21.80    4.10
  13   4  -1    8.50    3.50
 -13   4   1   20.40    6.00
  13   4  -1   22.20    4.10
 -13   4   1   22.60    3.90
 -13   4   1   19.80    4.10
  13   4  -1   12.80    3.10
 -13   4   1    9.50    4.30
  12  -4  -1    3.00    2.40
 -12  -4   1    2.00    2.80
 -12  -4   1    6.20    3.70
  12  -4  -1    5.40    3.50
 -12  -4   1    6.40    3.10
 -12  -4   1    6.10    4.40
 -12  -4   1    5.70    3.10
 -12   4   1    4.70    5.20
 -12   4   1    1.80    3.40
  12   4  -1    4.40    2.70
 -12   4   1    6.30    3.00
  12   4  -1   13.50    3.10
  12   4  -1    4.10    3.20
 -12   4   1    1.70    2.90
  12   4  -1    4.20    3.00
 -12   4   1    7.00    4.10
  11  -4  -1   45.60    5.50
 -11  -4   1   42.60    6.60
 -11  -4   1   48.60    5.30
  11  -4  -1   59.29    5.30
 -11  -4   1   45.10    5.10
 -11  -4   1   48.50    5.40
 -11  -4   1   49.80    5.60
 -11   4   1   55.49    6.90
 -11   4   1   50.29    5.40
 -11   4   1   46.50    5.80
 -11   4   1   49.90    5.20
  11   4  -1   51.19    5.50
  11   4  -1   58.69    6.00
  11   4  -1   56.49    5.40
  11   4  -1   47.90    5.10
 -11   4   1   50.09    5.10
 -11   4   1   49.90    5.20
 -10  -4   1   22.60    3.50
  10  -4  -1   28.80    3.90
  10  -4  -1   18.10    3.80
 -10  -4   1   18.60    3.40
 -10  -4   1   19.50    3.90
 -10  -4   1   28.60    4.60
  10  -4  -1   24.50    3.10
 -10  -4   1   20.50    3.40
 -10   4   1   21.70    3.40
 -10   4   1   17.30    3.20
 -10   4   1   24.00    3.30
  10   4  -1   23.40    3.30
  10   4  -1   24.80    3.50
 -10   4   1   23.20    3.40
 -10   4   1   27.10    4.30
  10   4  -1   17.00    3.40
  10   4  -1   20.90    3.40
 -10   4   1   25.50    5.40
   9  -4  -1    0.00    2.40
   9  -4  -1   -0.30    1.80
  -9  -4   1    2.90    2.80
   9  -4  -1    3.90    2.70
  -9  -4   1    1.00    3.30
  -9  -4   1   -0.90    2.40
  -9  -4   1    4.10    2.40
  -9  -4   1    1.20    2.10
   9   4  -1    0.70    2.40
  -9   4   1    2.60    2.30
  -9   4   1    3.40    2.20
  -9   4   1    3.70    2.90
   9   4  -1    3.50    2.30
  -9   4   1    0.50    2.30
   9   4  -1    2.30    2.40
  -9   4   1   -3.00    2.10
  -9   4   1   -5.80    3.70
   9   4  -1    3.10    2.30
  -8  -4   1    4.50    2.10
   8  -4  -1    4.90    1.80
  -8  -4   1    9.70    2.20
   8  -4  -1    6.60    2.40
   8  -4  -1    2.70    2.50
  -8  -4   1    5.00    2.90
  -8  -4   1    9.30    2.60
  -8  -4   1    4.40    2.20
  -8   4   1    4.50    3.50
  -8   4   1    3.50    1.90
   8   4  -1    4.20    2.20
   8   4  -1    3.60    2.00
  -8   4   1    5.00    2.10
  -8   4   1    5.60    2.70
  -8   4   1    6.50    2.10
   8   4  -1    4.10    2.20
   8   4  -1    4.00    2.10
  -8   4   1    6.20    2.10
  -7  -4   1   29.50    3.30
  -7  -4   1   28.70    3.20
   7  -4  -1   28.70    3.40
  -7  -4   1   29.60    3.20
  -7  -4   1   29.90    3.50
  -7  -4   1   22.90    3.60
   7  -4  -1   24.90    3.40
   7  -4  -1   28.30    2.90
  -7   4   1   29.30    4.20
   7   4  -1   27.60    3.20
  -7   4   1   29.80    3.20
  -7   4   1   30.60    3.00
  -7   4   1   28.10    3.10
  -7   4   1   30.20    3.60
  -7   4   1   26.90    3.00
   7   4  -1   27.90    3.10
   7   4  -1   28.10    3.10
   7   4  -1   31.80    3.30
   7   4  -1   30.70    3.30
  -6  -4   1    9.30    2.50
   6  -4  -1    7.70    2.60
  -6  -4   1    8.40    2.00
  -6  -4   1    9.60    2.80
   6  -4  -1    7.10    2.20
   6  -4  -1    8.20    1.70
  -6  -4   1    8.60    2.10
  -6  -4   1    6.70    2.20
  -6   4   1    7.80    2.00
  -6   4   1   10.30    3.40
  -6   4   1   11.00    2.10
   6   4  -1    7.80    2.10
  -6   4   1    8.50    1.90
  -6   4   1    5.10    1.90
  -6   4   1    6.40    2.00
   6   4  -1    4.80    1.80
   6   4  -1    6.50    1.90
   6   4  -1    5.50    2.20
  -6   4   1    8.40    2.50
   6   4  -1    5.80    2.30
   6   4  -1    8.50    1.90
   5  -4  -1  617.34   41.90
  -5  -4   1  602.54   41.80
   5  -4  -1  605.54   41.60
  -5  -4   1  622.64   41.90
  -5  -4   1  602.54   41.80
  -5  -4   1  647.94   41.80
  -5  -4   1  590.54   41.70
   5  -4  -1  625.74   41.80
   5   4  -1  605.84   41.70
   5   4  -1  608.84   41.60
  -5   4   1  619.14   41.70
   5   4  -1  611.74   41.70
   5   4  -1  621.34   41.80
  -5   4   1  609.14   41.80
  -5   4   1  608.14   41.70
  -5   4   1  627.64   41.60
   5   4  -1  615.94   41.70
  -5   4   1  629.24   42.50
   5   4  -1  560.94   41.90
  -5   4   1  608.94   41.80
   4  -4  -1  157.38   10.70
   4  -4  -1  156.48   10.90
   4  -4  -1  140.99   10.60
  -4  -4   1  163.28   11.00
   4  -4  -1  157.38   10.70
   4  -4  -1  161.98   11.20
  -4  -4   1  150.58   10.80
  -4  -4   1  156.58   10.90
  -4  -4   1  152.28   11.00
  -4  -4   1  148.99   10.80
   4   4  -1  150.08   10.80
  -4   4   1  150.18   10.90
   4   4  -1  151.88   10.90
  -4   4   1  145.29   10.70
  -4   4   1  146.19   10.70
  -4   4   1  153.78   10.80
  -4   4   1  163.98   11.40
   4   4  -1  146.79   10.80
   4   4  -1  153.98   10.70
  -4   4   1  168.88   10.90
   4   4  -1  147.49   10.80
   4   4  -1  150.28   10.70
   4   4  -1  155.18   10.90
  -4   4   1  150.68   10.70
  -3  -4   1    1.10    1.40
   3  -4  -1    4.30    1.40
  -3  -4   1    0.20    1.70
   3  -4  -1    2.60    1.20
  -3  -4   1    1.90    1.40
   3  -4  -1    1.50    1.20
   3  -4  -1    1.00    2.10
  -3  -4   1    3.10    1.70
  -3  -4   1   -0.20    1.20
  -3   4   1    2.90    1.10
   3   4  -1    0.00    1.50
   3   4  -1    0.20    1.30
  -3   4   1    2.70    1.30
  -3   4   1    1.90    1.30
   3   4  -1    2.20    1.50
  -3   4   1    4.40    1.40
   3   4  -1    3.70    1.40
  -3   4   1    2.20    1.10
  -3   4   1    5.90    2.50
   3   4  -1    0.60    1.40
  -2  -4   1  686.63   45.40
   2  -4  -1  664.63   45.40
  -2  -4   1  655.33   45.50
   2  -4  -1  681.43   45.40
  -2  -4   1  674.53   45.30
  -2  -4   1  682.73   45.40
   2  -4  -1  616.74   45.30
  -2  -4   1  677.73   45.40
   2  -4  -1  698.63   45.60
   2  -4  -1  632.84   45.30
  -2   4   1  638.34   45.30
   2   4  -1  699.33   45.40
  -2   4   1  661.43   45.30
   2   4  -1  666.03   45.40
  -2   4   1  653.53   45.40
   2   4  -1  678.43   45.40
   2   4  -1  662.93   45.40
  -2   4   1  703.23   45.60
   2   4  -1  693.33   45.40
  -2   4   1  655.13   45.40
  -1  -4   1  286.67   19.80
  -1  -4   1  314.87   19.70
  -1  -4   1  293.67   19.70
   1  -4  -1  298.57   19.90
   1  -4  -1  265.57   19.60
   1  -4  -1  279.67   19.60
  -1  -4   1  282.67   19.70
   1  -4  -1  264.77   19.60
  -1  -4   1  286.47   19.70
   1  -4  -1  283.07   19.70
  -1   4   1  270.97   19.60
  -1   4   1  275.77   19.60
   1   4  -1  331.27   19.70
   1   4  -1  277.87   19.60
   1   4  -1  281.47   19.70
  -1   4   1  287.37   19.70
   1   4  -1  310.27   19.80
  -1   4   1  312.97   19.90
  -1   4   1  272.57   19.60
   0  -4   1   81.09    6.60
   0  -4   1   98.69    6.90
   0  -4   1  108.59    6.60
   0  -4   1   99.89    6.60
   0  -4  -1   88.69    6.70
   0  -4   1   85.99    6.90
   0  -4   1   97.19    6.90
   0  -4  -1   92.89    6.60
   0  -4  -1   95.49    6.50
   0  -4  -1   75.79    8.40
   0  -4  -1   79.19    6.60
   0   4   1  109.59    7.10
   0   4   1   99.69    6.70
   0   4   1   88.69    6.50
   0   4   1   87.09    6.70
   0   4  -1   83.79    6.60
   0   4  -1  112.69    6.90
   0   4  -1   94.79    6.70
   0   4  -1  103.59    6.60
   0   4   1   82.29    6.60
   0   4   1  108.09    6.90
  -1  -4  -1  115.89    8.30
  -1  -4  -1   97.09    8.50
   1  -4   1  118.09    8.10
  -1  -4  -1  114.29    8.20
   1  -4   1  130.39    8.10
   1  -4   1  111.09    8.10
   1  -4   1  113.99    8.10
  -1  -4  -1  116.89    8.20
   1   4   1  119.69    8.50
  -1   4  -1  114.69    8.10
  -1   4  -1  121.39    8.40
   1   4   1   97.19    8.20
  -1   4  -1  110.09    8.10
   1   4   1  109.99    8.10
  -1   4  -1  127.89    8.60
  -1   4  -1  116.49    8.10
   1   4   1  131.99    8.30
  -1   4  -1  134.49    8.20
   2  -4   1   13.60    1.80
   2  -4   1   15.80    1.50
  -2   4  -1   11.20    1.70
   3  -4   1  347.17   24.20
   3  -4   1  366.06   24.10
  -3  -4  -1  350.06   24.00
  -3  -4  -1  348.47   24.00
  -3  -4  -1  361.96   24.20
  -3  -4  -1  373.46   24.10
  -3  -4  -1  355.06   24.00
   3   4   1  326.07   24.00
   3   4   1  352.86   24.00
   3   4   1  360.06   24.10
  -3   4  -1  346.87   24.10
   3   4   1  342.77   24.00
  -3   4  -1  345.07   24.00
  -3   4  -1  351.26   24.10
  -4  -4  -1   56.49    5.30
  -4  -4  -1   57.89    4.90
   4  -4   1   64.79    5.00
  -4  -4  -1   69.99    5.10
  -4  -4  -1   64.29    4.90
  -4  -4  -1   61.59    4.80
  -4   4  -1   61.89    5.30
   4   4   1   59.99    4.70
   4   4   1   63.89    5.10
  -4   4  -1   62.89    5.00
  -4   4  -1   63.59    4.90
   4   4   1   61.99    4.90
   4   4   1   59.49    4.80
   4   4   1   64.69    4.70
  -5  -4  -1   17.40    2.20
  -5  -4  -1    7.20    1.80
  -5  -4  -1   10.70    2.00
   5  -4   1   12.10    2.20
  -5  -4  -1   15.30    2.60
   5   4   1   11.70    2.10
  -5   4  -1   12.70    2.50
   5   4   1   10.60    2.10
  -5   4  -1    8.80    2.00
   5   4   1    8.20    1.70
   5   4   1   13.10    2.20
  -6  -4  -1  160.78   11.40
  -6  -4  -1  164.38   11.20
  -6  -4  -1  163.58   11.10
   6  -4   1  151.88   11.30
  -6  -4  -1  143.39   11.70
  -6  -4  -1  150.98   11.20
   6   4   1  157.78   11.20
   6   4   1  147.09   11.10
  -6   4  -1  147.19   11.20
  -6   4  -1  161.98   11.60
   6   4   1  150.48   11.00
  -6   4  -1  152.18   11.20
   6   4   1  157.58   11.20
  -7  -4  -1  155.48   11.50
   7  -4   1  160.68   11.80
  -7  -4  -1  167.38   11.70
  -7  -4  -1  157.18   11.80
  -7  -4  -1  161.08   11.60
  -7  -4  -1  160.38   11.80
   7   4   1  161.68   11.70
  -7   4  -1  142.19   12.20
  -7   4  -1  172.08   12.10
   7   4   1  157.08   11.60
  -7   4  -1  162.18   11.40
   7   4   1  167.68   11.50
   7   4   1  155.88   11.50
   8  -4   1    4.90    2.30
  -8  -4  -1    2.80    2.00
  -8  -4  -1    4.20    2.10
  -8  -4  -1    2.30    2.50
  -8  -4  -1    0.70    1.90
  -8  -4  -1    6.50    2.70
   8   4   1    0.10    2.10
   8   4   1    3.40    2.00
   8   4   1    2.50    2.00
   8   4   1   -0.10    1.90
  -8   4  -1    1.10    1.70
  -8   4  -1   -0.10    1.60
  -8   4  -1    3.10    2.00
  -9  -4  -1   72.49    6.60
  -9  -4  -1   80.39    7.40
   9  -4   1   86.29    7.00
  -9  -4  -1   73.59    6.80
  -9  -4  -1   72.79    7.10
  -9  -4  -1   68.49    6.60
   9   4   1   73.49    6.70
   9   4   1   80.09    6.50
  -9   4  -1   76.69    6.60
   9   4   1   79.99    6.50
  -9   4  -1   81.49    6.40
   9   4   1   75.79    6.40
  -9   4  -1   73.99    6.30
  -9   4  -1   69.39    7.40
 -10  -4  -1   21.20    3.50
 -10  -4  -1   18.70    3.80
 -10  -4  -1   19.40    3.30
 -10  -4  -1   15.10    3.20
  10  -4   1   21.10    3.60
 -10  -4  -1   17.00    4.20
  10   4   1   19.80    3.10
 -10   4  -1   18.20    4.20
 -10   4  -1   17.20    3.00
  10   4   1   15.00    3.40
 -10   4  -1   27.50    3.50
  10   4   1   22.80    3.10
  10   4   1   24.00    3.40
 -10   4  -1   20.90    3.00
 -11  -4  -1   -2.30    2.60
 -11  -4  -1    4.20    2.70
 -11  -4  -1    5.40    3.50
  11  -4   1    5.00    3.10
 -11  -4  -1    2.10    2.60
 -11  -4  -1    7.10    3.90
 -11   4  -1    3.60    2.50
  11   4   1    7.10    3.00
 -11   4  -1    2.90    2.60
 -11   4  -1    2.90    3.60
  11   4   1    2.00    2.50
  11   4   1    1.00    2.60
 -11   4  -1   -0.10    4.10
 -12  -4  -1    8.40    3.10
 -12  -4  -1    1.30    4.10
 -12  -4  -1    3.30    3.00
  12  -4   1    2.70    3.30
 -12  -4  -1    5.90    2.80
  12   4   1    4.20    3.00
  12   4   1    4.50    3.20
 -12   4  -1    9.10    4.10
 -12   4  -1    3.20    2.70
 -12   4  -1    4.70    4.10
 -12   4  -1    4.90    2.90
  13  -4   1   32.70    5.30
 -13  -4  -1   35.70    4.80
 -13  -4  -1   41.40    5.00
 -13  -4  -1   41.00    4.80
 -13   4  -1   38.10    5.40
 -13   4  -1   33.20    5.70
 -13   4  -1   44.20    4.80
  13   4   1   31.50    5.30
 -13   4  -1   44.50    5.00
  14  -4   1    4.60    3.90
 -14  -4  -1    2.80    3.30
 -14  -4  -1    7.30    3.30
 -14  -4  -1    7.40    3.60
 -14   4  -1    3.90    3.40
 -14   4  -1    7.90    3.30
  14   4   1   13.20    3.60
  14   4   1    7.00    3.80
 -14  -5   1   -3.80    4.00
 -14  -5   1    2.20    3.40
 -14  -5   1   -2.80    4.90
  14  -5  -1    5.70    4.00
 -14  -5   1    3.40    3.30
 -14  -5   1   -4.30    3.20
  14   5  -1    0.10    3.40
 -14   5   1   -5.00    3.30
 -14   5   1   -6.10    2.90
  14   5  -1   -0.40    3.10
  14   5  -1   -0.10    2.60
 -13  -5   1   10.10    5.00
 -13  -5   1   16.80    3.80
 -13  -5   1   12.50    4.20
 -13  -5   1    9.20    3.50
 -13  -5   1    7.50    3.30
  13  -5  -1    5.40    3.70
  13   5  -1    4.80    2.80
 -13   5   1    7.80    4.10
 -13   5   1   10.90    3.40
 -13   5   1    6.50    6.20
  13   5  -1    4.30    3.40
  13   5  -1    6.40    3.50
 -13   5   1    8.90    4.50
 -13   5   1    1.60    4.20
 -12  -5   1   47.50    5.50
  12  -5  -1   41.80    5.10
 -12  -5   1   37.80    5.60
 -12  -5   1   41.50    6.10
 -12  -5   1   40.10    4.90
 -12  -5   1   35.00    4.80
  12  -5  -1   46.00    5.40
 -12   5   1   40.30    4.80
 -12   5   1   49.90    7.10
 -12   5   1   46.00    5.50
 -12   5   1   40.60    4.70
 -12   5   1   42.80    5.50
  12   5  -1   32.40    4.50
  12   5  -1   40.00    4.80
  12   5  -1   28.50    4.70
  11  -5  -1   57.09    6.70
 -11  -5   1   76.09    6.70
 -11  -5   1   58.79    6.60
 -11  -5   1   56.19    7.00
  11  -5  -1   69.09    7.00
  11  -5  -1   73.39    6.10
 -11  -5   1   61.89    7.10
 -11  -5   1   68.59    6.60
 -11   5   1   57.59    6.30
 -11   5   1   77.79    6.60
  11   5  -1   65.29    6.60
 -11   5   1   65.79    7.20
 -11   5   1   66.29    7.70
  11   5  -1   56.19    6.40
 -11   5   1   68.99    6.50
  11   5  -1   58.59    6.30
  11   5  -1   75.69    6.50
 -10  -5   1    7.00    3.40
  10  -5  -1    4.90    3.10
 -10  -5   1    9.40    3.00
  10  -5  -1    7.00    3.10
 -10  -5   1    6.30    2.80
 -10  -5   1    5.00    2.60
  10  -5  -1    7.30    2.40
 -10  -5   1    7.80    3.80
  10   5  -1    6.10    2.70
 -10   5   1    5.60    2.70
 -10   5   1    8.40    2.80
 -10   5   1    8.60    4.80
 -10   5   1    2.70    3.30
 -10   5   1    5.10    2.60
  10   5  -1   12.20    3.00
  10   5  -1    3.90    2.80
 -10   5   1    4.70    2.70
  10   5  -1    3.40    2.60
  -9  -5   1   21.70    3.80
  -9  -5   1   23.60    4.30
  -9  -5   1   24.40    3.40
   9  -5  -1   19.60    3.50
   9  -5  -1   23.70    3.70
   9  -5  -1   31.50    3.10
  -9  -5   1   19.90    3.50
   9   5  -1   25.70    3.50
  -9   5   1   28.50    4.00
  -9   5   1   20.40    4.90
  -9   5   1   24.10    3.30
  -9   5   1   24.90    3.30
   9   5  -1   25.50    3.30
  -9   5   1   25.80    3.30
   9   5  -1   28.70    3.60
   9   5  -1   23.40    3.40
  -9   5   1   24.00    3.20
  -8  -5   1   49.50    5.00
   8  -5  -1   47.70    4.40
  -8  -5   1   40.90    4.80
   8  -5  -1   48.70    5.30
  -8  -5   1   51.99    5.40
  -8  -5   1   50.89    5.60
   8  -5  -1   48.50    5.00
  -8  -5   1   45.90    4.90
  -8   5   1   49.20    4.60
   8   5  -1   48.30    4.80
  -8   5   1   43.50    4.70
   8   5  -1   51.79    4.90
  -8   5   1   50.29    5.70
  -8   5   1   47.80    4.60
  -8   5   1   43.60    4.60
   8   5  -1   40.20    4.70
   8   5  -1   48.00    4.70
  -8   5   1   48.70    5.40
  -7  -5   1   53.59    5.20
   7  -5  -1   56.19    5.70
  -7  -5   1   62.49    5.80
  -7  -5   1   61.99    5.30
  -7  -5   1   60.39    5.30
   7  -5  -1   58.49    4.80
  -7  -5   1   53.89    5.60
   7  -5  -1   53.89    5.30
   7   5  -1   54.39    4.80
   7   5  -1   64.29    4.80
  -7   5   1   47.50    5.60
  -7   5   1   57.79    5.00
  -7   5   1   60.79    5.00
   7   5  -1   57.99    5.30
  -7   5   1   60.39    5.10
  -7   5   1   56.79    5.00
   7   5  -1   52.69    5.50
   7   5  -1   52.69    5.10
   7   5  -1   52.99    5.00
  -7   5   1   62.79    6.70
   6  -5  -1  404.26   29.30
  -6  -5   1  445.66   29.20
   6  -5  -1  437.16   29.30
  -6  -5   1  435.76   29.40
   6  -5  -1  417.06   29.00
  -6  -5   1  420.36   29.30
  -6  -5   1  419.36   29.10
  -6  -5   1  425.56   29.20
  -6   5   1  421.66   29.30
   6   5  -1  416.66   29.20
  -6   5   1  428.46   29.10
   6   5  -1  419.26   29.00
  -6   5   1  420.86   29.60
   6   5  -1  433.36   29.10
  -6   5   1  437.96   29.10
   6   5  -1  422.26   29.00
  -6   5   1  432.46   29.00
  -6   5   1  419.16   29.20
   6   5  -1  415.56   29.10
  -6   5   1  428.56   29.10
   6   5  -1  391.86   29.10
  -5  -5   1   10.50    2.10
  -5  -5   1    5.50    2.30
   5  -5  -1    9.20    1.70
  -5  -5   1    9.20    2.60
  -5  -5   1    9.20    1.90
  -5  -5   1    8.70    2.70
   5  -5  -1    9.40    2.80
   5  -5  -1    7.10    2.10
  -5   5   1    4.00    1.90
  -5   5   1   14.30    3.60
  -5   5   1    5.00    1.90
  -5   5   1    8.50    2.10
  -5   5   1    9.80    2.00
   5   5  -1   11.60    2.10
   5   5  -1    6.80    2.30
  -5   5   1    9.50    2.20
  -5   5   1    7.30    1.80
   5   5  -1    9.30    1.80
   5   5  -1   10.20    1.90
   5   5  -1   11.30    2.30
   5   5  -1    9.50    2.30
   4  -5  -1  654.53   44.70
  -4  -5   1  643.84   44.80
   4  -5  -1  641.34   44.70
  -4  -5   1  678.33   44.90
  -4  -5   1  659.13   44.90
   4  -5  -1  646.04   45.00
  -4  -5   1  689.63   44.90
  -4  -5   1  636.24   44.80
  -4   5   1  668.83   45.10
   4   5  -1  684.93   44.80
   4   5  -1  676.53   44.80
   4   5  -1  671.83   44.90
   4   5  -1  656.83   44.80
  -4   5   1  650.53   44.80
  -4   5   1  634.64   44.80
  -4   5   1  672.43   44.80
  -4   5   1  643.04   44.90
   4   5  -1  646.94   44.80
   4   5  -1  666.33   44.90
  -3  -5   1   58.09    4.90
  -3  -5   1   54.29    5.30
   3  -5  -1   67.49    4.80
   3  -5  -1   51.59    5.80
  -3  -5   1   52.09    5.20
  -3  -5   1   63.49    5.10
   3  -5  -1   71.19    4.90
   3  -5  -1   62.49    5.00
  -3  -5   1   73.09    5.10
   3  -5  -1   69.69    4.80
   3   5  -1   73.09    5.00
  -3   5   1   65.29    4.90
   3   5  -1   56.19    5.00
   3   5  -1   64.09    5.00
  -3   5   1   70.19    5.00
  -3   5   1   60.89    5.60
   3   5  -1   60.09    5.00
   3   5  -1   63.69    5.30
  -3   5   1   60.39    5.00
   2  -5  -1 1167.88   80.59
  -2  -5   1 1206.58   80.59
   2  -5  -1 1175.78   80.59
   2  -5  -1 1231.08   80.79
  -2  -5   1 1207.08   80.69
   2  -5  -1 1132.09   80.49
   2  -5  -1 1168.48   80.49
  -2  -5   1 1201.78   80.59
  -2  -5   1 1210.58   80.59
   2   5  -1 1223.08   80.59
   2   5  -1 1158.18   80.59
  -2   5   1 1226.28   80.79
  -2   5   1 1174.28   80.59
   2   5  -1 1200.98   80.59
  -2   5   1 1137.29   80.49
   2   5  -1 1233.98   80.59
   2   5  -1 1223.98   80.69
  -2   5   1 1154.38   80.59
  -1  -5   1  329.37   21.90
   1  -5  -1  276.77   21.80
   1  -5  -1  311.37   21.80
  -1  -5   1  298.87   21.90
   1  -5  -1  334.47   22.20
  -1  -5   1  309.07   22.00
  -1  -5   1  359.16   22.00
   1  -5  -1  368.16   21.90
   1  -5  -1  298.87   21.80
  -1  -5   1  298.87   21.90
   1   5  -1  321.97   21.90
  -1   5   1  285.47   21.80
   1   5  -1  326.77   21.90
  -1   5   1  353.06   21.90
   1   5  -1  284.67   21.80
   1   5  -1  323.47   22.00
  -1   5   1  349.87   22.20
  -1   5   1  293.77   21.80
   1   5  -1  373.16   22.00
  -1   5   1  319.27   21.90
   0  -5   1  695.93   46.10
   0  -5   1  747.23   46.10
   0  -5  -1  642.04   46.00
   0  -5  -1  751.52   46.20
   0  -5   1  664.73   46.20
   0  -5   1  634.34   46.10
   0  -5   1  723.43   46.20
   0  -5   1  658.13   46.10
   0  -5  -1  666.63   46.10
   0  -5  -1  631.44   46.10
   0  -5  -1  684.43   46.30
   0   5   1  754.72   46.20
   0   5   1  668.03   46.30
   0   5   1  644.74   46.10
   0   5  -1  660.53   46.10
   0   5   1  644.74   46.10
   0   5   1  694.53   46.20
   0   5  -1  667.93   46.00
   0   5   1  620.34   46.00
   0   5  -1  752.42   46.10
   0   5  -1  641.94   46.20
   0   5  -1  716.33   46.20
  -1  -5  -1 1177.28   81.59
   1  -5   1 1175.88   81.49
  -1  -5  -1 1189.68   81.49
  -1  -5  -1 1215.28   81.49
   1  -5   1 1251.97   81.59
  -1  -5  -1 1130.69   81.49
   1  -5   1 1137.79   81.39
   1  -5   1 1206.38   81.39
   1  -5   1 1240.68   81.49
   1   5   1 1207.88   81.49
  -1   5  -1 1125.09   81.39
  -1   5  -1 1296.07   81.69
  -1   5  -1 1205.08   81.49
   1   5   1 1128.59   81.49
  -1   5  -1 1201.18   81.39
   1   5   1 1222.88   81.49
  -1   5  -1 1228.38   81.49
   1   5   1 1307.47   81.39
   1   5   1 1218.08   81.59
  -1   5  -1 1226.38   81.59
  -2  -5  -1   91.49    7.00
  -2  -5  -1  116.79    7.20
   2  -5   1   91.69    7.00
  -2  -5  -1   95.49    7.60
   2  -5   1   90.59    6.80
  -2  -5  -1   97.39    7.10
   2  -5   1   95.89    7.60
   2  -5   1   93.59    7.10
  -2   5  -1   99.69    7.00
   2   5   1   90.49    7.00
  -2   5  -1   95.79    6.80
  -2   5  -1   95.59    7.10
   2   5   1  116.59    7.20
   2   5   1   95.39    7.50
  -2   5  -1   96.59    7.10
   2   5   1   95.59    7.00
  -2   5  -1   87.39    7.00
  -2   5  -1  102.39    7.60
   3  -5   1  598.84   40.00
  -3  -5  -1  620.54   39.90
  -3  -5  -1  585.64   39.90
  -3  -5  -1  572.84   40.10
  -3  -5  -1  571.64   39.80
   3  -5   1  576.14   39.80
   3  -5   1  612.94   40.00
   3   5   1  597.44   39.80
  -3   5  -1  581.24   39.80
   3   5   1  621.64   40.00
   3   5   1  587.04   39.90
  -3   5  -1  573.14   39.90
  -3   5  -1  576.04   40.00
   3   5   1  581.74   39.90
   3   5   1  551.24   39.80
  -4  -5  -1   51.29    4.50
  -4  -5  -1   50.99    5.00
   4  -5   1   49.10    4.90
  -4  -5  -1   53.39    4.20
  -4  -5  -1   63.59    4.70
  -4  -5  -1   48.50    4.50
   4  -5   1   54.19    4.90
  -4   5  -1   50.49    4.70
   4   5   1   52.89    4.10
   4   5   1   54.59    4.30
  -4   5  -1   55.99    4.50
  -4   5  -1   48.60    4.40
   4   5   1   51.49    4.40
   4   5   1   51.19    4.30
   4   5   1   57.19    4.80
   4   5   1   59.49    4.40
  -5  -5  -1   51.59    4.30
  -5  -5  -1   43.80    4.00
  -5  -5  -1   46.80    4.30
  -5  -5  -1   50.49    4.50
  -5  -5  -1   50.09    4.30
   5  -5   1   45.60    4.40
   5   5   1   45.30    4.60
  -5   5  -1   36.60    4.20
   5   5   1   35.80    4.20
  -5   5  -1   38.60    4.20
   5   5   1   41.10    4.20
  -5   5  -1   44.40    4.20
   5   5   1   37.50    3.80
  -6  -5  -1   13.30    2.10
  -6  -5  -1   10.00    2.90
  -6  -5  -1   16.20    3.70
  -6  -5  -1   10.40    2.20
  -6  -5  -1   23.80    3.00
   6  -5   1   12.10    2.50
  -6   5  -1   11.60    2.40
   6   5   1   12.20    2.40
  -6   5  -1   12.10    2.30
   6   5   1   11.70    2.20
  -6   5  -1   20.30    3.00
   6   5   1   12.80    2.00
  -7  -5  -1   65.39    5.40
  -7  -5  -1   64.99    5.50
  -7  -5  -1   58.79    5.40
  -7  -5  -1   60.59    5.90
   7  -5   1   67.19    5.70
  -7  -5  -1   66.69    5.90
  -7   5  -1   65.59    6.10
   7   5   1   56.89    5.30
   7   5   1   66.59    5.50
   7   5   1   63.09    5.20
  -7   5  -1   63.59    5.10
   7   5   1   63.69    5.50
  -7   5  -1   53.99    5.40
  -8  -5  -1   42.20    4.80
  -8  -5  -1   52.59    5.00
  -8  -5  -1   47.30    4.80
   8  -5   1   51.49    5.10
  -8  -5  -1   51.69    5.10
  -8  -5  -1   45.50    4.90
   8   5   1   49.70    4.90
   8   5   1   45.60    4.60
  -8   5  -1   52.59    4.80
  -8   5  -1   46.50    4.50
   8   5   1   42.60    4.60
  -8   5  -1   52.09    4.50
  -8   5  -1   51.89    5.80
   8   5   1   47.70    4.80
  -9  -5  -1    8.30    3.30
  -9  -5  -1   14.90    2.80
  -9  -5  -1   14.50    2.70
  -9  -5  -1   11.70    3.50
  -9  -5  -1    8.80    2.50
   9  -5   1    7.10    2.80
  -9   5  -1    7.60    2.30
   9   5   1    9.60    2.90
  -9   5  -1    8.90    3.40
  -9   5  -1    7.80    2.60
   9   5   1    7.60    2.40
   9   5   1    7.90    2.50
   9   5   1   13.80    2.60
  -9   5  -1   11.70    2.40
 -10  -5  -1   27.90    4.80
 -10  -5  -1   34.00    4.00
 -10  -5  -1   32.10    4.60
 -10  -5  -1   32.20    4.70
  10  -5   1   43.60    4.70
 -10  -5  -1   33.50    4.20
 -10   5  -1   40.20    5.10
  10   5   1   33.50    4.00
  10   5   1   38.40    4.60
 -10   5  -1   30.60    3.90
 -10   5  -1   31.70    4.10
 -10   5  -1   32.40    3.80
  10   5   1   34.60    3.90
  10   5   1   34.00    3.90
  11  -5   1    9.00    3.40
 -11  -5  -1    5.80    3.00
 -11  -5  -1    4.40    2.80
 -11  -5  -1    6.50    3.80
 -11  -5  -1    9.20    3.00
  11   5   1    3.70    3.10
 -11   5  -1   11.70    2.90
 -11   5  -1    9.60    4.00
 -11   5  -1   10.90    2.90
  11   5   1    9.90    3.00
  11   5   1    8.40    2.80
 -12  -5  -1    2.60    4.20
 -12  -5  -1   -1.20    2.70
 -12  -5  -1    1.50    2.70
 -12  -5  -1   -1.60    2.90
  12  -5   1    6.00    3.40
 -12  -5  -1    0.50    4.00
 -12   5  -1   -1.60    2.80
  12   5   1    5.00    2.90
 -12   5  -1   -3.10    2.70
  12   5   1    2.40    2.50
 -12   5  -1    0.60    3.80
  12   5   1   -4.00    2.90
 -12   5  -1    1.60    2.70
 -13  -5  -1   32.40    4.60
  13  -5   1   27.70    5.00
 -13  -5  -1   38.90    4.80
 -13  -5  -1   24.20    4.20
  13   5   1   30.40    4.80
 -13   5  -1   41.40    4.70
 -13   5  -1   30.80    4.40
  13   5   1   36.60    5.00
  13   5   1   35.50    4.70
 -13   5  -1   45.90    6.10
 -13   5  -1   40.30    5.30
 -14  -5  -1    3.00    3.40
  14  -5   1    2.30    3.80
 -14  -5  -1    8.90    3.30
 -14   5  -1    2.90    3.40
 -14   5  -1    8.70    3.40
  14   5   1    6.20    3.60
  14   5   1    0.60    3.40
 -14  -6   1    7.60    3.60
 -14  -6   1   12.90    3.70
 -14  -6   1   13.90    5.80
 -14  -6   1   10.60    3.90
  14  -6  -1   10.00    4.40
 -14  -6   1    6.70    4.50
  14   6  -1   14.10    3.80
 -14   6   1    3.40    3.80
 -14   6   1   10.00    5.20
  14   6  -1    9.70    3.10
 -14   6   1   12.70    3.60
  14   6  -1   10.90    3.70
 -13  -6   1   26.60    4.20
 -13  -6   1   23.50    4.20
 -13  -6   1   17.00    4.00
  13  -6  -1   27.70    4.70
 -13  -6   1   20.10    4.90
 -13  -6   1   23.80    5.60
  13   6  -1   17.20    3.50
 -13   6   1   19.50    4.70
  13   6  -1   19.20    4.00
 -13   6   1   20.50    4.10
  13   6  -1   26.10    4.30
 -13   6   1   23.70    4.70
 -12  -6   1   27.10    4.00
 -12  -6   1   16.70    5.20
 -12  -6   1   23.20    4.70
 -12  -6   1   29.80    5.10
 -12  -6   1   27.00    4.20
  12  -6  -1   19.90    4.30
  12   6  -1   15.90    3.70
 -12   6   1   26.20    4.00
  12   6  -1   18.00    3.60
  12   6  -1   17.70    3.70
 -12   6   1   27.50    4.10
 -12   6   1   15.70    6.10
 -12   6   1   19.50    4.50
 -11  -6   1  178.38   13.10
 -11  -6   1  170.08   13.00
  11  -6  -1  171.68   13.00
 -11  -6   1  178.38   13.80
 -11  -6   1  172.38   13.50
 -11  -6   1  158.38   13.00
 -11   6   1  171.48   12.80
  11   6  -1  162.88   12.80
 -11   6   1  170.38   14.70
  11   6  -1  162.28   12.80
  11   6  -1  180.48   13.00
 -11   6   1  175.18   13.50
 -11   6   1  161.28   12.90
  11   6  -1  167.18   12.80
 -11   6   1  167.08   12.80
 -10  -6   1   10.50    3.30
 -10  -6   1   16.50    3.10
 -10  -6   1   12.80    3.80
  10  -6  -1   12.20    3.40
  10  -6  -1    6.30    3.20
 -10  -6   1   17.60    3.30
 -10  -6   1    5.50    4.00
 -10   6   1    9.30    5.00
 -10   6   1   14.80    3.90
 -10   6   1   19.60    3.30
  10   6  -1   11.00    3.20
 -10   6   1   12.60    3.00
  10   6  -1   19.20    3.50
  10   6  -1   12.10    3.00
 -10   6   1   18.90    3.30
 -10   6   1   16.00    3.80
  10   6  -1   10.50    3.00
  -9  -6   1    8.50    2.70
  -9  -6   1    6.40    3.50
  -9  -6   1   11.70    3.40
  -9  -6   1    9.60    2.60
   9  -6  -1    7.60    2.80
  -9  -6   1    5.60    2.70
   9  -6  -1    4.40    2.90
  -9   6   1    9.10    2.50
  -9   6   1   12.60    2.70
  -9   6   1   10.80    4.50
   9   6  -1    7.60    2.50
   9   6  -1    9.20    2.90
   9   6  -1    4.70    2.60
   9   6  -1   11.00    2.80
  -9   6   1    4.30    2.60
  -9   6   1    4.40    2.40
  -9   6   1    6.40    3.00
   8  -6  -1   90.39    7.20
  -8  -6   1   88.19    6.80
  -8  -6   1   81.39    6.90
  -8  -6   1   85.09    7.50
   8  -6  -1   80.99    7.00
  -8  -6   1   78.59    7.30
  -8  -6   1   76.69    6.90
   8   6  -1   76.99    6.40
  -8   6   1   82.69    6.80
  -8   6   1   85.99    6.70
   8   6  -1   76.89    6.70
  -8   6   1   82.59    6.60
   8   6  -1   83.29    7.00
  -8   6   1   79.59    8.40
  -8   6   1   78.69    6.70
   8   6  -1   74.69    6.60
   8   6  -1   80.79    6.80
  -8   6   1   84.59    7.20
  -7  -6   1   21.70    3.10
  -7  -6   1   23.60    2.80
  -7  -6   1   18.90    3.40
  -7  -6   1   19.30    3.30
  -7  -6   1   19.40    2.80
   7  -6  -1   19.40    3.30
   7  -6  -1   25.50    3.10
  -7   6   1   20.70    2.80
  -7   6   1   21.90    3.30
   7   6  -1   23.20    3.20
   7   6  -1   21.60    3.00
  -7   6   1   24.70    4.20
   7   6  -1   24.50    2.90
   7   6  -1   17.30    2.50
  -7   6   1   23.00    3.20
   7   6  -1   22.60    2.60
   7   6  -1   19.90    2.70
  -7   6   1   19.80    2.60
  -7   6   1   23.50    2.70
   6  -6  -1  109.59    7.90
  -6  -6   1  107.99    8.20
   6  -6  -1  104.99    8.40
  -6  -6   1   98.79    7.60
  -6  -6   1   87.09    7.80
  -6  -6   1   91.99    7.90
  -6  -6   1   99.69    8.20
   6   6  -1  103.29    7.60
   6   6  -1  106.79    7.80
   6   6  -1   92.89    7.60
  -6   6   1   96.09    7.50
  -6   6   1   94.59    7.60
  -6   6   1   95.69    7.70
  -6   6   1  116.09    9.10
   6   6  -1   81.49    7.50
  -6   6   1  104.49    7.50
  -6   6   1  106.09    7.90
   6   6  -1  100.29    7.90
   6   6  -1  103.49    7.50
  -5  -6   1  421.56   28.20
  -5  -6   1  407.96   28.10
  -5  -6   1  426.36   28.10
  -5  -6   1  402.36   27.90
  -5  -6   1  388.96   27.90
   5  -6  -1  407.76   28.20
   5  -6  -1  405.16   28.00
   5   6  -1  410.46   28.00
  -5   6   1  409.76   27.90
   5   6  -1  399.26   27.90
  -5   6   1  421.76   27.80
   5   6  -1  408.86   27.90
  -5   6   1  402.76   27.90
  -5   6   1  404.46   27.80
   5   6  -1  400.66   28.00
   5   6  -1  393.16   27.90
  -5   6   1  404.56   27.90
  -5   6   1  392.46   28.00
   5   6  -1  413.36   27.90
  -5   6   1  399.16   28.50
  -4   6   1    7.10    1.50
  -4   6   1   10.90    1.80
  -3  -6   1  231.48   15.30
   3  -6  -1  207.28   15.10
   3  -6  -1  231.98   15.60
   3  -6  -1  221.68   15.20
  -3  -6   1  217.88   15.20
  -3  -6   1  227.18   15.40
  -3  -6   1  219.88   15.10
  -3  -6   1  213.38   15.20
   3  -6  -1  207.78   15.00
   3  -6  -1  205.38   15.00
  -3   6   1  205.38   15.10
  -3   6   1  223.68   15.20
   3   6  -1  227.48   15.20
   3   6  -1  216.28   15.10
  -3   6   1  246.58   15.80
   3   6  -1  220.88   15.10
   3   6  -1  209.98   15.10
  -3   6   1  202.38   15.00
  -3   6   1  212.68   15.10
   3   6  -1  226.98   15.30
  -2  -6   1 1283.47   88.49
  -2  -6   1 1284.17   88.49
   2  -6  -1 1255.97   88.69
   2  -6  -1 1294.27   88.39
   2  -6  -1 1321.07   88.49
  -2  -6   1 1352.66   88.49
  -2  -6   1 1308.57   88.59
   2  -6  -1 1315.77   88.49
   2  -6  -1 1257.77   88.39
  -2  -6   1 1368.66   88.39
   2   6  -1 1338.37   88.49
   2   6  -1 1384.76   88.39
   2   6  -1 1335.97   88.59
  -2   6   1 1290.57   88.39
   2   6  -1 1245.38   88.49
  -2   6   1 1290.37   88.49
  -2   6   1 1300.67   88.49
  -2   6   1 1264.17   88.39
   2   6  -1 1294.77   88.49
  -2   6   1 1354.06   88.69
  -1  -6   1 1538.45  107.39
   1  -6  -1 1594.14  107.39
  -1  -6   1 1694.73  107.39
  -1  -6   1 1603.54  107.49
  -1  -6   1 1587.04  107.39
   1  -6  -1 1654.63  107.39
   1  -6  -1 1507.85  107.39
   1  -6  -1 1534.15  107.39
  -1  -6   1 1614.94  107.39
   1  -6  -1 1619.34  107.59
  -1   6   1 1542.85  107.39
   1   6  -1 1505.35  107.39
   1   6  -1 1591.44  107.49
  -1   6   1 1622.34  107.59
   1   6  -1 1705.93  107.39
  -1   6   1 1603.54  107.39
   1   6  -1 1560.64  107.39
   1   6  -1 1643.14  107.39
  -1   6   1 1490.75  107.39
  -1   6   1 1545.75  107.39
   0  -6   1 1862.41  119.49
   0  -6   1 1827.92  119.59
   0  -6   1 1652.03  119.39
   0  -6   1 1909.71  119.59
   0  -6  -1 1697.83  119.39
   0  -6  -1 1987.60  119.69
   0  -6   1 1654.73  119.39
   0  -6  -1 1647.44  119.39
   0  -6  -1 1543.65  119.39
   0  -6  -1 1867.51  119.49
   0  -6   1 1763.22  119.39
   0   6   1 1949.20  119.49
   0   6   1 1615.04  119.39
   0   6  -1 1951.20  119.59
   0   6   1 1589.04  119.39
   0   6  -1 1605.14  119.39
   0   6  -1 1868.51  119.49
   0   6  -1 1625.64  119.39
   0   6  -1 1814.42  119.59
   0   6   1 1664.93  119.39
   0   6   1 1962.20  119.69
   0   6  -1 1680.23  119.39
   0   6   1 1919.71  119.59
  -1  -6  -1 2038.70  136.59
   1  -6   1 1973.80  136.59
   1  -6   1 1806.92  136.49
   1  -6   1 2227.88  136.59
   1  -6   1 2225.38  136.79
  -1  -6  -1 1919.51  136.59
   1  -6   1 1884.81  136.49
  -1  -6  -1 2198.88  136.79
  -1  -6  -1 1833.52  136.59
   1   6   1 1776.62  136.59
  -1   6  -1 2141.49  136.69
  -1   6  -1 1819.42  136.59
   1   6   1 2215.38  136.59
  -1   6  -1 2079.49  136.59
   1   6   1 1895.91  136.59
  -1   6  -1 2254.07  136.89
   1   6   1 2166.68  136.79
   1   6   1 2132.09  136.69
  -1   6  -1 1908.31  136.59
  -1   6  -1 1933.81  136.59
   2  -6   1  188.88   14.00
   2  -6   1  202.08   13.90
   2  -6   1  188.78   13.90
  -2  -6  -1  214.48   14.50
  -2  -6  -1  204.58   14.10
   2  -6   1  214.18   14.50
  -2  -6  -1  198.78   14.20
   2  -6   1  201.48   14.10
   2  -6   1  207.18   14.10
  -2  -6  -1  199.38   14.10
  -2   6  -1  192.68   14.00
  -2   6  -1  210.38   14.00
   2   6   1  211.28   14.40
   2   6   1  195.28   14.00
  -2   6  -1  194.88   14.00
  -2   6  -1  206.88   13.90
  -2   6  -1  219.18   14.50
   2   6   1  207.08   14.00
  -3  -6  -1   99.89    6.90
  -3  -6  -1   92.79    7.10
   3  -6   1   95.79    7.20
   3  -6   1   97.49    7.10
   3  -6   1   98.39    6.90
  -3  -6  -1   87.99    7.20
  -3  -6  -1   99.79    7.10
  -3  -6  -1   98.09    7.50
   3  -6   1   93.89    7.60
   3   6   1   98.29    6.90
  -3   6  -1   95.29    7.00
  -3   6  -1   93.39    7.10
  -3   6  -1  100.59    7.70
   3   6   1  107.39    7.40
   3   6   1  100.09    7.10
  -3   6  -1   94.69    6.90
   3   6   1   95.09    7.00
   3   6   1   99.49    7.10
  -3   6  -1   92.29    7.10
   4  -6   1   20.30    2.00
  -4  -6  -1   16.20    1.90
   4  -6   1   15.10    2.40
  -4  -6  -1   19.30    2.70
   4  -6   1   17.50    2.60
  -4  -6  -1   17.00    3.00
  -4  -6  -1   16.70    2.40
   4  -6   1   16.90    2.80
  -4  -6  -1   22.30    2.40
   4   6   1   19.10    2.20
   4   6   1   19.90    2.20
  -4   6  -1   14.30    2.20
  -4   6  -1   26.80    2.60
  -4   6  -1   20.70    2.00
   4   6   1   28.00    2.80
  -4   6  -1   14.50    2.30
   4   6   1   15.90    2.00
   4   6   1   20.10    2.70
  -4   6  -1   19.00    1.90
   4   6   1   16.00    1.80
   5  -6   1   87.19    6.90
  -5  -6  -1   75.29    6.70
  -5  -6  -1   81.79    6.80
  -5  -6  -1   78.59    7.40
  -5  -6  -1   91.79    7.00
  -5  -6  -1   88.19    6.40
   5   6   1   81.39    6.30
  -5   6  -1   86.29    7.00
   5   6   1   81.89    6.50
  -5   6  -1   79.69    6.70
   5   6   1   84.69    6.60
   5   6   1   88.19    6.40
  -5   6  -1   85.39    6.60
   5   6   1   84.59    6.60
  -5   6  -1   88.99    6.40
   5   6   1   79.49    7.00
   6  -6   1  886.51   58.79
  -6  -6  -1  837.02   58.59
  -6  -6  -1  842.02   58.79
  -6  -6  -1  873.01   58.79
  -6  -6  -1  858.51   58.59
  -6  -6  -1  893.91   58.69
  -6   6  -1  889.01   58.49
   6   6   1  857.41   58.69
   6   6   1  841.62   58.59
  -6   6  -1  840.22   58.69
   6   6   1  893.91   58.69
   6   6   1  839.42   58.59
  -6   6  -1  865.81   58.79
  -6   6  -1  854.31   58.49
   7  -6   1   33.30    3.70
  -7  -6  -1   38.10    4.00
  -7  -6  -1   27.40    3.10
  -7  -6  -1   32.40    3.40
  -7  -6  -1   25.00    3.20
  -7  -6  -1   31.40    3.80
  -7   6  -1   35.10    3.80
  -7   6  -1   31.00    3.10
  -7   6  -1   28.60    3.30
   7   6   1   31.70    3.50
   7   6   1   28.30    3.40
   7   6   1   30.10    3.10
   7   6   1   28.40    3.50
  -8  -6  -1    3.00    2.00
  -8  -6  -1    2.20    2.80
  -8  -6  -1    5.50    2.30
   8  -6   1    7.30    2.60
  -8  -6  -1    8.10    2.50
  -8  -6  -1    1.60    2.90
  -8   6  -1    1.80    2.10
  -8   6  -1    4.60    1.90
  -8   6  -1    3.00    2.80
   8   6   1    8.80    2.20
   8   6   1    6.00    2.30
  -8   6  -1    4.70    2.00
   8   6   1    9.00    2.50
   8   6   1    5.70    2.00
  -9  -6  -1   29.90    3.60
  -9  -6  -1   27.90    4.30
  -9  -6  -1   27.40    3.70
   9  -6   1   29.60    4.00
  -9  -6  -1   28.30    3.70
  -9  -6  -1   30.70    4.40
   9   6   1   27.80    3.70
   9   6   1   36.80    3.70
  -9   6  -1   33.90    4.40
  -9   6  -1   26.50    3.60
   9   6   1   28.80    3.50
   9   6   1   24.40    3.80
  -9   6  -1   28.00    3.40
  -9   6  -1   34.50    3.50
 -10  -6  -1    4.30    3.60
 -10  -6  -1    3.70    3.60
 -10  -6  -1   -2.80    2.50
 -10  -6  -1    1.70    2.70
  10  -6   1    0.80    3.10
 -10  -6  -1    2.50    2.50
  10   6   1   -0.40    2.40
 -10   6  -1    2.80    2.40
 -10   6  -1    5.90    3.50
  10   6   1    2.90    2.60
  10   6   1    2.10    2.90
  10   6   1    4.80    2.60
 -10   6  -1    3.20    2.70
 -10   6  -1    5.10    2.50
 -11  -6  -1   12.80    3.40
 -11  -6  -1   17.20    3.50
 -11  -6  -1   15.90    3.30
 -11  -6  -1   16.30    4.60
 -11  -6  -1   22.20    4.40
  11  -6   1   13.60    4.30
  11   6   1   19.50    4.00
 -11   6  -1   20.10    3.70
 -11   6  -1   10.40    4.10
 -11   6  -1   16.60    3.60
  11   6   1   12.30    3.10
  11   6   1   16.20    3.20
 -11   6  -1   22.10    3.30
  11   6   1   22.70    3.40
 -12  -6  -1    5.70    3.10
 -12  -6  -1    4.30    4.20
 -12  -6  -1    1.50    3.00
 -12  -6  -1    0.80    2.90
  12  -6   1    4.70    3.50
 -12   6  -1   -2.50    2.70
  12   6   1    7.00    2.60
  12   6   1    0.80    3.20
 -12   6  -1    3.70    2.80
 -12   6  -1    2.90    3.90
  12   6   1   -0.40    2.80
 -12   6  -1   -3.10    2.80
  12   6   1    2.80    2.50
 -13  -6  -1    8.20    3.50
  13  -6   1    8.20    3.80
 -13  -6  -1    5.50    3.20
 -13  -6  -1    9.00    4.80
 -13  -6  -1    8.10    3.50
 -13  -6  -1    1.00    4.40
 -13   6  -1   14.20    3.60
  13   6   1    8.10    3.20
  13   6   1    3.80    3.60
 -13   6  -1   11.50    3.40
 -13   6  -1    2.90    4.30
 -14  -6  -1    7.70    3.40
  14  -6   1    7.20    4.10
 -14  -6  -1    4.20    3.60
 -14  -6  -1    7.90    3.50
 -14   6  -1    9.00    3.40
 -14   6  -1    8.20    3.70
  14   6   1   15.20    4.00
  14   6   1    7.00    3.50
 -14  -7   1   10.10    5.50
 -14  -7   1    6.60    3.60
 -14  -7   1    6.30    4.80
 -14  -7   1    4.40    3.40
 -14  -7   1    3.80    3.40
  14  -7  -1    5.40    4.10
 -14   7   1    2.20    3.80
 -14   7   1   10.50    3.70
  14   7  -1    8.70    3.60
 -14   7   1    5.20    4.80
  14   7  -1    1.30    3.40
  14   7  -1    1.90    3.60
 -13  -7   1   40.10    7.00
 -13  -7   1   58.99    6.60
 -13  -7   1   51.39    6.80
 -13  -7   1   48.00    5.80
  13  -7  -1   61.29    6.60
 -13   7   1   63.39    6.80
  13   7  -1   48.10    5.60
 -13   7   1   60.59    6.10
 -13   7   1   57.89    8.20
  13   7  -1   58.89    6.40
  13   7  -1   65.49    7.50
 -12  -7   1   24.40    5.30
 -12  -7   1   32.40    5.30
 -12  -7   1   28.10    4.30
 -12  -7   1   28.00    4.50
 -12  -7   1   33.10    4.40
  12  -7  -1   28.00    4.70
 -12   7   1   25.50    4.80
  12   7  -1   30.60    4.20
  12   7  -1   31.10    4.70
 -12   7   1   34.20    6.80
  12   7  -1   26.00    4.20
 -12   7   1   35.70    4.40
 -12   7   1   29.00    4.40
  11  -7  -1   11.60    3.60
 -11  -7   1   12.70    3.50
 -11  -7   1   17.80    4.40
 -11  -7   1   21.90    3.40
 -11  -7   1   18.30    4.60
 -11  -7   1   10.50    3.50
  11  -7  -1   10.80    3.60
 -11   7   1   16.70    3.50
  11   7  -1   11.20    3.30
 -11   7   1   12.30    6.60
 -11   7   1   15.60    4.00
 -11   7   1   18.60    3.60
  11   7  -1   19.10    3.60
  11   7  -1   13.50    3.40
 -11   7   1   20.60    3.60
  11   7  -1   14.20    3.40
  10  -7  -1   75.59    7.60
 -10  -7   1   74.79    8.00
 -10  -7   1   68.79    7.10
  10  -7  -1   79.09    7.80
 -10  -7   1   86.99    7.60
 -10  -7   1   73.59    7.40
 -10  -7   1   89.59    8.40
 -10   7   1   74.29    7.80
  10   7  -1   82.69    7.30
 -10   7   1   80.69    7.10
  10   7  -1   82.19    7.20
 -10   7   1   78.59    7.10
 -10   7   1   89.39    9.70
 -10   7   1   89.89    7.30
  10   7  -1   77.79    7.20
  10   7  -1   75.19    7.00
  -9  -7   1   39.10    4.60
  -9  -7   1   50.29    5.60
   9  -7  -1   37.40    4.70
   9  -7  -1   40.90    4.90
  -9  -7   1   37.40    4.50
  -9  -7   1   40.70    5.00
  -9  -7   1   39.30    5.20
  -9   7   1   37.70    6.20
   9   7  -1   41.80    4.30
  -9   7   1   38.00    4.20
  -9   7   1   43.10    5.60
  -9   7   1   47.60    5.00
   9   7  -1   43.00    4.60
   9   7  -1   38.10    4.40
  -9   7   1   40.50    4.40
   9   7  -1   52.69    5.00
  -9   7   1   41.90    4.30
  -8  -7   1   13.30    3.30
   8  -7  -1   14.40    3.00
  -8  -7   1   11.70    2.80
   8  -7  -1   11.10    3.10
  -8  -7   1   13.40    2.50
  -8  -7   1   11.30    3.50
  -8  -7   1   15.10    3.00
  -8   7   1   21.20    4.60
  -8   7   1   15.10    2.60
  -8   7   1   18.10    3.10
   8   7  -1   11.90    2.50
  -8   7   1   15.90    2.70
   8   7  -1   16.50    2.50
   8   7  -1   14.80    2.90
  -8   7   1   13.40    2.60
   8   7  -1   16.00    3.00
   8   7  -1   16.80    2.40
  -8   7   1   17.40    2.70
   8   7  -1   16.60    2.90
  -7  -7   1   12.40    2.60
  -7  -7   1   11.30    3.00
   7  -7  -1   12.20    3.00
  -7  -7   1    6.90    2.10
  -7  -7   1   14.50    2.90
   7  -7  -1   11.00    2.50
  -7  -7   1    7.80    2.40
   7   7  -1   11.50    2.10
  -7   7   1   11.30    2.10
  -7   7   1   10.40    2.20
   7   7  -1   11.50    2.40
   7   7  -1    7.00    1.90
   7   7  -1   13.30    2.70
   7   7  -1   11.80    2.20
  -7   7   1   10.10    4.00
  -7   7   1   14.30    2.40
  -7   7   1   10.50    2.60
   7   7  -1    9.90    2.40
  -7   7   1   10.00    2.20
  -6  -7   1  594.84   40.80
   6  -7  -1  583.04   41.10
  -6  -7   1  590.04   41.10
  -6  -7   1  613.34   41.10
   6  -7  -1  596.14   40.70
  -6  -7   1  618.34   41.00
   6  -7  -1  630.64   41.00
  -6  -7   1  594.54   40.90
   6   7  -1  600.94   40.80
  -6   7   1  553.44   41.40
   6   7  -1  586.84   40.90
   6   7  -1  597.54   41.00
   6   7  -1  603.64   40.80
  -6   7   1  587.14   40.90
  -6   7   1  610.54   40.80
  -6   7   1  580.94   41.30
  -6   7   1  560.24   40.80
   6   7  -1  632.24   40.90
   6   7  -1  587.74   40.80
  -6   7   1  624.54   40.80
  -5  -7   1   37.20    3.90
  -5  -7   1   39.60    4.00
   5  -7  -1   43.30    3.90
   5  -7  -1   31.90    4.60
   5  -7  -1   50.39    4.40
  -5   7   1   51.19    5.30
  -5   7   1   37.10    4.00
   5   7  -1   42.00    4.30
   5   7  -1   43.30    4.30
  -5   7   1   38.30    3.90
   5   7  -1   39.10    3.70
  -5   7   1   38.10    4.30
  -5   7   1   34.30    3.70
   5   7  -1   37.40    4.30
  -5   7   1   42.20    4.20
   4  -7  -1  579.14   40.10
  -4  -7   1  563.64   39.80
   4  -7  -1  572.74   39.60
   4  -7  -1  589.94   39.60
  -4  -7   1  573.44   39.90
  -4  -7   1  576.64   39.70
  -4  -7   1  582.24   39.80
   4  -7  -1  601.54   39.80
   4  -7  -1  572.04   39.60
  -4  -7   1  610.24   39.90
  -4   7   1  567.54   39.60
  -4   7   1  592.94   39.70
  -4   7   1  566.54   39.70
   4   7  -1  587.14   39.90
  -4   7   1  579.34   39.60
   4   7  -1  597.84   39.70
   4   7  -1  567.94   39.70
   4   7  -1  584.94   39.70
   4   7  -1  605.94   39.80
  -3  -7   1  419.76   27.80
  -3  -7   1  394.06   28.00
   3  -7  -1  400.06   27.70
   3  -7  -1  393.16   28.10
   3  -7  -1  405.26   27.80
  -3  -7   1  402.06   27.70
   3  -7  -1  410.46   27.70
  -3  -7   1  427.06   27.90
   3  -7  -1  395.66   27.70
  -3   7   1  404.06   28.20
  -3   7   1  391.56   27.80
   3   7  -1  407.76   27.80
   3   7  -1  416.76   27.90
   3   7  -1  421.16   27.70
   3   7  -1  402.46   27.80
  -3   7   1  402.26   27.70
  -3   7   1  404.96   27.80
   3   7  -1  403.06   27.80
  -2  -7   1 1399.76  100.29
   2  -7  -1 1489.05  100.29
  -2  -7   1 1508.15  100.39
  -2  -7   1 1521.05  100.29
   2  -7  -1 1407.86  100.19
   2  -7  -1 1455.25  100.19
   2  -7  -1 1623.84  100.59
  -2  -7   1 1403.36  100.29
   2  -7  -1 1538.65  100.29
  -2  -7   1 1521.95  100.29
   2   7  -1 1494.95  100.29
  -2   7   1 1403.56  100.29
  -2   7   1 1425.56  100.29
   2   7  -1 1503.25  100.39
   2   7  -1 1455.55  100.29
  -2   7   1 1596.04  100.59
  -2   7   1 1536.65  100.29
   2   7  -1 1381.26  100.29
  -2   7   1 1443.96  100.19
   2   7  -1 1533.75  100.29
   1  -7  -1  354.66   25.10
  -1  -7   1  380.76   25.20
   1  -7  -1  356.96   25.10
  -1  -7   1  434.86   25.30
   1  -7  -1  313.27   25.10
  -1  -7   1  339.97   25.10
  -1  -7   1  396.26   25.20
  -1   7   1  322.57   25.10
   1   7  -1  405.96   25.20
   1   7  -1  374.96   25.10
   1   7  -1  417.26   25.40
  -1   7   1  333.97   25.10
  -1   7   1  356.76   25.10
   1   7  -1  367.96   25.30
   0  -7  -1 2014.80  139.09
   0  -7   1 2174.88  139.09
   0  -7  -1 2095.89  138.99
   0  -7   1 2044.00  139.09
   0  -7   1 2064.79  139.09
   0  -7  -1 2096.99  139.29
   0  -7   1 1901.71  139.09
   0  -7  -1 2023.70  139.09
   0  -7  -1 1884.71  139.09
   0  -7   1 2060.09  139.19
   0  -7   1 2199.18  139.29
   0   7  -1 1899.91  139.09
   0   7  -1 2026.80  139.09
   0   7   1 2176.28  139.19
   0   7   1 2009.70  139.09
   0   7  -1 2069.39  139.09
   0   7   1 2118.09  139.29
   0   7   1 2049.79  138.99
   0   7  -1 2062.39  138.99
   0   7   1 2094.19  139.09
   0   7  -1 2181.38  139.19
   0   7  -1 2113.59  139.19
   0   7   1 1963.40  139.09
  -1  -7  -1   30.80    3.70
   1  -7   1   40.70    3.40
   1  -7   1   37.90    4.10
  -1  -7  -1   45.60    4.90
  -1  -7  -1   43.20    4.10
  -1  -7  -1   46.40    3.60
   1  -7   1   37.20    3.50
   1  -7   1   31.10    3.30
   1  -7   1   44.10    3.40
  -1   7  -1   46.30    4.90
  -1   7  -1   47.30    4.80
   1   7   1   47.90    4.80
  -1   7  -1   38.40    3.40
   1   7   1   32.80    3.60
   1   7   1   39.00    3.80
  -1   7  -1   35.90    3.50
  -1   7  -1   35.10    3.50
   1   7   1   38.30    3.60
   1   7   1   42.10    3.50
   2  -7   1  210.68   14.80
  -2  -7  -1  215.28   14.90
   2  -7   1  230.58   15.00
   2  -7   1  203.38   14.80
  -2  -7  -1  197.98   15.00
  -2  -7  -1  206.08   15.00
  -2  -7  -1  243.88   15.40
   2  -7   1  213.58   14.90
  -2  -7  -1  227.68   14.90
   2  -7   1  242.68   14.90
  -2   7  -1  235.58   15.70
   2   7   1  215.38   14.80
  -2   7  -1  189.48   14.90
  -2   7  -1  255.67   15.40
  -2   7  -1  196.28   14.80
   2   7   1  202.88   15.10
   2   7   1  209.78   14.90
  -2   7  -1  201.28   14.80
   2   7   1  224.48   15.30
   2   7   1  191.78   14.90
  -2   7  -1  233.58   15.00
   3  -7   1   74.29    5.90
   3  -7   1   67.19    5.10
  -3  -7  -1   62.49    5.10
  -3  -7  -1   72.09    5.10
  -3  -7  -1   61.69    5.80
   3  -7   1   58.49    5.20
  -3  -7  -1   55.09    5.30
   3  -7   1   62.99    4.80
  -3   7  -1   65.49    5.00
   3   7   1   55.19    5.00
  -3   7  -1   63.99    4.80
  -3   7  -1   56.79    4.80
   3   7   1   61.19    5.00
  -3   7  -1   66.79    5.90
  -3   7  -1   66.99    5.00
  -3   7  -1   63.69    5.10
   3   7   1   70.69    5.20
   3   7   1   59.89    5.60
  -4  -7  -1   14.80    2.40
   4  -7   1   16.10    3.00
  -4  -7  -1   12.30    2.50
   4  -7   1   10.20    2.10
  -4  -7  -1   12.70    1.80
   4  -7   1    9.80    2.40
  -4  -7  -1   14.20    3.00
   4  -7   1   16.20    1.90
  -4   7  -1   13.00    1.90
   4   7   1   17.40    2.20
   4   7   1   15.20    2.20
   4   7   1   13.60    2.20
  -4   7  -1   10.80    2.20
  -4   7  -1   14.80    1.80
  -4   7  -1    9.00    3.30
   4   7   1   13.00    2.80
   4   7   1   13.60    1.80
  -4   7  -1   11.70    2.00
  -5  -7  -1  196.48   14.00
  -5  -7  -1  178.28   13.60
  -5  -7  -1  191.28   13.90
  -5  -7  -1  191.08   14.40
   5  -7   1  201.98   14.00
   5  -7   1  188.88   14.20
   5   7   1  199.28   13.90
   5   7   1  189.28   14.10
  -5   7  -1  185.58   13.90
  -5   7  -1  192.28   14.00
  -5   7  -1  216.08   13.70
   5   7   1  205.58   13.80
   5   7   1  187.38   13.60
  -5   7  -1  204.98   13.60
  -5   7  -1  202.98   13.60
   5   7   1  197.08   13.70
  -5   7  -1  182.08   13.80
   5   7   1  191.78   13.80
  -6  -7  -1   10.50    2.90
   6  -7   1    4.70    2.20
  -6  -7  -1    4.60    2.50
  -6  -7  -1    1.80    2.10
  -6  -7  -1    3.90    1.70
  -6  -7  -1    4.60    2.20
  -6   7  -1    1.10    1.90
   6   7   1    3.70    2.10
   6   7   1    0.30    2.30
   6   7   1    1.40    1.70
   6   7   1    4.70    1.70
  -6   7  -1    6.90    1.70
   6   7   1    4.40    2.00
  -6   7  -1    3.70    2.30
   6   7   1    2.80    1.50
  -6   7  -1    8.40    1.90
  -7  -7  -1    7.10    2.90
  -7  -7  -1    3.90    1.80
  -7  -7  -1    3.90    2.10
   7  -7   1    2.70    2.10
  -7  -7  -1    2.20    2.50
  -7  -7  -1    4.80    2.20
   7   7   1    1.00    1.60
  -7   7  -1    2.70    1.90
  -7   7  -1    3.20    1.70
   7   7   1    0.30    2.10
  -7   7  -1   -0.10    2.40
  -7   7  -1    7.10    2.00
   7   7   1    1.50    1.90
   7   7   1    1.70    2.10
  -8  -7  -1    3.80    2.90
  -8  -7  -1    1.10    1.90
  -8  -7  -1   -3.50    2.10
  -8  -7  -1    3.70    2.30
   8  -7   1    1.70    2.40
  -8  -7  -1    1.10    3.00
   8   7   1    1.80    1.80
  -8   7  -1    0.40    2.00
  -8   7  -1    3.30    2.70
   8   7   1   -0.20    2.40
   8   7   1    1.60    2.40
  -8   7  -1   -0.10    1.80
  -8   7  -1    1.10    2.10
   8   7   1    5.00    2.20
  -9  -7  -1  115.49    9.70
  -9  -7  -1  111.69    9.20
   9  -7   1  116.49    9.40
  -9  -7  -1  120.29    9.80
  -9  -7  -1  106.19   10.00
  -9  -7  -1  117.29    9.00
   9   7   1  110.59    9.20
  -9   7  -1  111.99    8.90
   9   7   1  111.69    8.80
  -9   7  -1  116.19    9.00
  -9   7  -1  113.99    8.80
   9   7   1  104.09    8.90
   9   7   1  122.29    9.20
  -9   7  -1  121.99    9.70
 -10  -7  -1    8.40    3.90
 -10  -7  -1    3.90    2.60
 -10  -7  -1   11.90    3.10
  10  -7   1    6.20    3.20
 -10  -7  -1   -2.00    3.70
 -10  -7  -1    8.70    3.00
  10   7   1    2.90    2.80
 -10   7  -1    7.60    2.70
  10   7   1    7.60    2.70
  10   7   1    1.00    2.50
 -10   7  -1    9.70    2.90
 -10   7  -1    3.20    2.70
 -10   7  -1    7.10    3.70
  10   7   1    6.20    3.20
  11  -7   1  113.79   11.20
 -11  -7  -1  119.29   11.00
 -11  -7  -1  125.89   10.80
 -11  -7  -1  126.19   10.20
 -11  -7  -1  116.29   10.10
 -11  -7  -1  123.09   10.00
  11   7   1  132.19   10.50
 -11   7  -1  133.69   11.00
  11   7   1  129.89   10.00
 -11   7  -1  112.69   10.00
  11   7   1  129.39    9.80
 -11   7  -1  143.49   10.10
  11   7   1  113.19    9.70
 -12  -7  -1   11.80    3.90
 -12  -7  -1   14.90    4.70
 -12  -7  -1   18.70    4.70
  12  -7   1   20.60    4.20
 -12  -7  -1   18.50    3.60
 -12  -7  -1   13.60    3.70
 -12   7  -1   14.60    3.40
 -12   7  -1    8.70    4.00
  12   7   1    8.80    3.70
 -12   7  -1   18.10    3.50
 -12   7  -1   14.80    4.40
  12   7   1   16.50    3.60
  12   7   1   11.40    3.20
 -13  -7  -1    2.00    3.00
  13  -7   1    3.70    3.80
 -13  -7  -1    5.10    3.10
 -13  -7  -1    2.60    4.40
 -13  -7  -1    2.60    3.40
  13   7   1   -5.70    2.80
  13   7   1   -0.90    3.20
 -13   7  -1    1.60    3.80
  13   7   1   -3.50    2.40
 -13   7  -1    3.50    3.30
 -13   7  -1   -1.50    3.10
 -14  -7  -1    0.80    3.70
 -14  -7  -1   -1.70    3.00
 -14  -7  -1    2.80    3.70
  14  -7   1   -5.90    3.60
 -14   7  -1    4.70    3.70
  14   7   1    1.30    3.30
  14   7   1    2.10    3.80
 -14   7  -1    6.80    3.30
 -14  -8   1   18.90    6.00
  14  -8  -1   33.40    5.40
 -14  -8   1   29.30    5.80
 -14  -8   1   38.70    4.90
 -14  -8   1   32.80    5.70
 -14  -8   1   31.40    4.80
 -14   8   1   19.90    5.70
  14   8  -1   31.20    5.20
  14   8  -1   21.00    4.90
  14   8  -1   40.60    5.00
 -14   8   1   38.30    6.10
 -14   8   1   27.40    5.10
 -13  -8   1   20.20    4.20
 -13  -8   1   24.90    5.30
  13  -8  -1   24.00    4.80
 -13  -8   1   18.30    4.60
 -13  -8   1   23.30    4.10
 -13  -8   1   20.30    5.60
  13   8  -1   26.30    4.40
 -13   8   1   28.60    4.80
 -13   8   1   28.20    4.20
 -12  -8   1    7.20    4.50
 -12  -8   1   11.50    4.50
 -12  -8   1    3.80    3.20
 -12  -8   1    7.80    3.20
  12  -8  -1    2.00    3.60
 -12  -8   1   11.00    3.50
  12  -8  -1    3.20    2.60
  12   8  -1    6.50    3.30
 -12   8   1   10.30    3.50
 -12   8   1    4.50    3.90
 -12   8   1   14.80    6.10
  12   8  -1    4.80    3.30
 -12   8   1    4.30    3.10
 -12   8   1    6.80    3.60
 -11  -8   1  134.99   10.80
  11  -8  -1  134.49   10.90
 -11  -8   1  138.19   11.40
 -11  -8   1  126.59   11.60
  11  -8  -1  131.09   10.90
 -11  -8   1  123.59   10.80
 -11  -8   1  132.39   10.50
  11  -8  -1  132.39   10.00
 -11   8   1  136.19   10.40
  11   8  -1  129.29   10.60
 -11   8   1  138.69   11.10
  11   8  -1  119.29   10.80
  11   8  -1  130.89   10.40
 -11   8   1  131.19   10.70
 -10  -8   1   13.50    3.40
  10  -8  -1   12.90    2.70
 -10  -8   1    3.80    4.70
 -10  -8   1   10.70    3.40
 -10  -8   1   12.80    3.00
 -10  -8   1    1.40    3.80
  10  -8  -1    9.80    3.40
  10  -8  -1    9.50    3.70
 -10   8   1    8.80    3.00
  10   8  -1   16.00    3.00
  10   8  -1   12.70    3.50
  10   8  -1   10.30    3.10
 -10   8   1   15.20    3.20
 -10   8   1   18.00    5.70
 -10   8   1   14.80    3.20
  10   8  -1    3.50    3.10
 -10   8   1    7.00    3.50
 -10   8   1   15.20    3.40
  -9  -8   1   17.40    5.20
   9  -8  -1    9.30    2.50
   9  -8  -1    9.20    3.40
  -9  -8   1    6.60    3.00
  -9  -8   1    9.10    3.00
  -9  -8   1    5.90    3.80
   9  -8  -1    5.70    3.00
  -9  -8   1   17.70    3.80
  -9   8   1   14.20    5.10
  -9   8   1   10.40    2.70
  -9   8   1   11.80    2.80
   9   8  -1    2.30    2.50
   9   8  -1   13.50    2.90
  -9   8   1   11.40    3.00
  -9   8   1    8.50    2.70
   9   8  -1    8.80    3.20
   9   8  -1   14.70    3.20
  -8  -8   1   16.20    3.50
  -8  -8   1   14.70    2.50
  -8  -8   1   15.30    3.60
   8  -8  -1    7.00    3.40
   8  -8  -1   11.90    2.40
  -8  -8   1   14.80    3.10
   8  -8  -1   11.30    2.90
   8   8  -1   11.90    2.70
   8   8  -1   12.40    2.40
   8   8  -1   18.40    3.10
  -8   8   1   12.60    2.60
   8   8  -1   12.50    2.50
  -8   8   1   12.70    3.10
  -8   8   1   10.60    2.60
  -8   8   1   14.40    2.60
   8   8  -1   10.40    2.30
   8   8  -1    9.80    2.80
  -8   8   1    4.50    4.50
  -8   8   1   13.00    2.90
  -7  -8   1    8.90    2.90
  -7  -8   1    8.50    3.00
  -7  -8   1    7.00    2.00
  -7  -8   1    8.70    2.60
   7  -8  -1    8.20    1.90
  -7  -8   1    5.00    2.30
   7  -8  -1    7.50    2.40
   7   8  -1    7.20    2.20
  -7   8   1    6.80    2.10
  -7   8   1    4.60    1.90
  -7   8   1    2.30    2.30
   7   8  -1    6.90    2.10
   7   8  -1    8.30    2.00
  -7   8   1    6.30    2.10
   7   8  -1    9.40    2.60
   7   8  -1    6.30    2.20
  -7   8   1    3.70    2.20
   7   8  -1    7.60    1.90
  -7   8   1    9.80    4.20
   6  -8  -1   34.50    4.60
  -6  -8   1   46.60    4.30
  -6  -8   1   40.20    4.20
  -6  -8   1   46.30    4.70
  -6  -8   1   45.10    4.60
   6  -8  -1   42.20    4.50
  -6  -8   1   39.30    4.10
   6  -8  -1   35.90    4.00
  -6   8   1   43.70    5.50
   6   8  -1   46.00    4.30
  -6   8   1   41.00    4.10
   6   8  -1   41.80    4.30
   6   8  -1   44.40    4.90
  -6   8   1   41.20    4.50
  -6   8   1   37.10    4.10
  -6   8   1   40.30    4.50
   6   8  -1   42.40    3.90
   6   8  -1   37.00    4.30
  -6   8   1   43.20    4.20
   6   8  -1   42.00    4.30
  -5  -8   1  306.97   21.00
   5  -8  -1  300.07   21.60
  -5  -8   1  316.27   21.20
   5  -8  -1  306.27   21.00
   5  -8  -1  306.27   20.90
  -5  -8   1  294.47   21.20
  -5  -8   1  330.37   21.40
  -5  -8   1  295.17   21.50
   5  -8  -1  306.87   21.20
   5  -8  -1  304.27   20.90
  -5   8   1  303.87   21.00
  -5   8   1  303.07   21.20
   5   8  -1  291.17   21.10
   5   8  -1  300.27   21.20
   5   8  -1  301.17   21.10
  -5   8   1  300.67   21.10
  -5   8   1  283.17   21.90
   5   8  -1  303.17   21.30
   5   8  -1  314.77   21.10
  -5   8   1  292.47   21.00
  -5   8   1  308.97   21.00
   4  -8  -1   87.09    6.70
   4  -8  -1   86.39    6.90
   4  -8  -1   82.79    8.10
  -4  -8   1   81.09    7.10
  -4  -8   1   87.09    7.80
  -4  -8   1   86.99    6.80
   4  -8  -1   88.89    6.90
  -4  -8   1   90.19    7.30
   4  -8  -1   88.59    6.70
   4  -8  -1   90.69    6.80
   4   8  -1   88.69    6.90
  -4   8   1  104.89    7.10
  -4   8   1   86.69    6.70
   4   8  -1   92.69    7.10
  -4   8   1   74.99    6.70
   4   8  -1   87.49    6.80
   4   8  -1   90.49    6.90
  -4   8   1   86.89    7.90
   4   8  -1   84.59    7.50
   3  -8  -1   26.60    2.50
  -3  -8   1   26.00    2.60
  -3  -8   1   24.10    2.90
  -3  -8   1   29.50    3.40
   3  -8  -1   24.20    3.00
   3  -8  -1   26.50    2.60
   3  -8  -1   24.10    3.70
  -3  -8   1   28.30    3.00
  -3  -8   1   20.80    2.80
   3  -8  -1   22.70    2.60
  -3   8   1   26.90    2.50
   3   8  -1   26.20    3.00
  -3   8   1   23.50    2.70
  -3   8   1   28.40    2.80
   3   8  -1   25.10    2.70
   3   8  -1   22.20    2.70
   3   8  -1   25.50    2.90
  -3   8   1   25.20    4.00
  -3   8   1   24.20    2.50
   3   8  -1   22.60    3.10
   2  -8  -1  704.63   47.60
  -2  -8   1  708.43   47.70
   2  -8  -1  696.23   48.00
  -2  -8   1  711.73   47.80
  -2  -8   1  713.53   47.70
  -2  -8   1  691.93   47.70
  -2  -8   1  741.43   47.60
   2  -8  -1  686.53   47.60
   2  -8  -1  682.33   47.60
   2  -8  -1  686.63   47.60
   2   8  -1  682.33   47.60
  -2   8   1  675.73   47.60
   2   8  -1  717.93   47.80
  -2   8   1  705.03   48.00
   2   8  -1  756.12   47.60
   2   8  -1  694.03   47.60
  -2   8   1  675.23   47.60
  -2   8   1  691.83   47.70
  -2   8   1  692.23   47.60
  -1  -8   1 1592.44  105.09
  -1  -8   1 1567.24  104.99
   1  -8  -1 1502.75  104.99
   1  -8  -1 1531.85  105.19
  -1  -8   1 1552.64  104.99
   1  -8  -1 1539.55  104.99
   1  -8  -1 1546.35  104.89
  -1  -8   1 1578.14  104.99
   1  -8  -1 1560.64  104.99
  -1  -8   1 1527.45  105.19
  -1   8   1 1541.35  104.99
   1   8  -1 1664.43  104.99
   1   8  -1 1530.85  105.09
   1   8  -1 1478.25  104.99
   1   8  -1 1634.64  105.09
   1   8  -1 1520.55  104.99
  -1   8   1 1498.35  104.89
   1   8  -1 1511.25  104.89
  -1   8   1 1637.54  105.09
  -1   8   1 1492.75  104.99
  -1   8   1 1572.54  105.29
   0  -8   1  182.58   12.60
   0  -8   1  182.98   12.60
   0  -8   1  171.68   12.10
   0  -8  -1  159.88   12.10
   0  -8  -1  177.18   12.10
   0  -8   1  171.38   12.10
   0   8  -1  173.18   12.40
   0   8   1  163.38   12.10
   0   8  -1  172.58   12.10
   0   8   1  180.08   12.40
   0   8  -1  167.18   12.10
   0   8  -1  168.28   12.60
   0   8   1  166.78   12.10
   0   8   1  173.48   12.80
   0   8   1  186.18   12.50
   0   8  -1  170.78   12.30
   1  -8   1  844.82   59.39
  -1  -8  -1  855.91   59.39
  -1  -8  -1  920.51   59.49
   1  -8   1  852.01   59.39
   1  -8   1  841.52   59.59
   1  -8   1  909.91   59.39
   1  -8   1  883.91   59.39
  -1  -8  -1  870.31   59.69
  -1  -8  -1  861.81   59.39
  -1  -8  -1  921.21   59.49
   1   8   1  872.51   59.39
   1   8   1  869.71   59.59
   1   8   1  854.11   59.29
   1   8   1  840.92   59.39
  -1   8  -1  903.41   59.69
   1   8   1  928.21   59.49
  -1   8  -1  848.02   59.39
  -1   8  -1  846.12   59.59
  -1   8  -1  907.61   59.49
   1   8   1  950.60   59.39
  -1   8  -1  832.82   59.39
  -1   8  -1  856.61   59.39
  -2  -8  -1  214.88   14.90
   2  -8   1  210.28   14.80
   2  -8   1  218.48   14.80
  -2  -8  -1  220.28   15.20
   2  -8   1  204.38   15.20
   2  -8   1  211.18   14.70
  -2  -8  -1  209.38   14.80
  -2  -8  -1  216.98   14.70
   2  -8   1  208.48   14.70
   2  -8   1  207.58   14.70
  -2  -8  -1  211.78   14.80
  -2   8  -1  206.38   14.70
  -2   8  -1  224.58   15.20
  -2   8  -1  203.98   14.80
   2   8   1  228.48   14.70
   2   8   1  222.78   14.90
  -2   8  -1  218.28   15.50
   2   8   1  215.18   15.10
   2   8   1  206.68   14.70
   2   8   1  207.18   14.80
  -2   8  -1  215.68   14.80
  -2   8  -1  194.38   14.70
  -3  -8  -1  116.69    8.70
  -3  -8  -1  113.49    8.20
   3  -8   1  105.99    8.30
  -3  -8  -1  106.89    8.00
   3  -8   1  111.09    8.00
  -3  -8  -1  107.49    8.10
   3  -8   1  105.39    8.60
  -3  -8  -1  105.59    7.80
   3  -8   1  110.49    7.80
  -3   8  -1  108.29    8.70
  -3   8  -1  105.99    7.90
   3   8   1  108.19    7.70
  -3   8  -1  112.69    8.00
  -3   8  -1   93.19    7.90
  -3   8  -1  110.89    7.80
   3   8   1  108.29    7.90
   3   8   1  102.59    7.90
   3   8   1  112.09    8.50
   3   8   1  112.19    8.20
   4  -8   1   78.39    5.60
   4  -8   1   75.29    6.60
  -4  -8  -1   57.89    6.50
  -4  -8  -1   50.49    5.60
  -4  -8  -1   60.59    5.60
  -4  -8  -1   58.39    5.80
   4  -8   1   63.79    5.40
   4  -8   1   67.49    5.00
  -4   8  -1   62.99    5.30
  -4   8  -1   55.19    5.00
   4   8   1   61.99    5.30
   4   8   1   56.99    6.10
   4   8   1   57.49    5.00
  -4   8  -1   54.49    5.30
   4   8   1   66.19    5.40
  -4   8  -1   82.49    8.70
  -4   8  -1   62.79    5.30
   4   8   1   56.39    5.20
   5  -8   1  175.58   14.00
   5  -8   1  194.88   13.40
  -5  -8  -1  206.18   13.90
   5  -8   1  196.68   13.80
  -5  -8  -1  186.48   14.30
  -5  -8  -1  192.98   13.80
   5  -8   1  179.78   14.20
  -5  -8  -1  187.98   13.50
   5   8   1  199.88   13.40
   5   8   1  193.58   13.60
   5   8   1  204.38   13.70
  -5   8  -1  189.78   13.50
   5   8   1  185.38   13.70
  -5   8  -1  190.08   13.60
  -5   8  -1  199.68   13.80
  -5   8  -1  169.58   13.70
   5   8   1  198.88   13.60
   5   8   1  201.68   14.00
  -5   8  -1  192.98   13.50
  -6  -8  -1   82.49    6.70
   6  -8   1   77.69    7.10
   6  -8   1   85.59    6.10
  -6  -8  -1   73.79    6.70
  -6  -8  -1   77.49    7.40
  -6  -8  -1   83.39    6.20
  -6  -8  -1   81.89    6.90
   6  -8   1   90.69    6.80
   6   8   1   81.09    6.50
  -6   8  -1   79.59    6.10
   6   8   1   77.79    6.90
  -6   8  -1   78.09    6.30
  -6   8  -1   75.89    6.70
  -6   8  -1   77.79    6.40
   6   8   1   70.59    6.20
   6   8   1   79.49    6.10
   6   8   1   74.39    6.30
   6   8   1   76.49    6.40
  -6   8  -1   87.19    6.20
  -7  -8  -1   19.30    3.60
   7  -8   1   20.30    3.10
  -7  -8  -1   17.30    2.50
  -7  -8  -1   17.60    3.30
  -7  -8  -1   15.50    2.80
  -7  -8  -1   20.00    3.00
  -7   8  -1   20.70    3.10
   7   8   1   17.50    3.00
   7   8   1   20.50    2.70
  -7   8  -1   22.60    2.80
   7   8   1   16.00    2.80
  -7   8  -1   22.30    2.50
  -7   8  -1   17.10    3.10
   7   8   1   19.00    2.40
  -8  -8  -1   39.60    4.90
  -8  -8  -1   36.30    4.10
   8  -8   1   40.00    4.50
  -8  -8  -1   42.90    4.70
  -8  -8  -1   39.20    4.20
  -8  -8  -1   36.80    4.30
  -8   8  -1   45.30    4.50
   8   8   1   40.30    4.30
  -8   8  -1   33.00    4.40
   8   8   1   39.50    4.30
  -8   8  -1   34.70    4.00
  -8   8  -1   38.30    4.10
   8   8   1   37.60    4.00
   8   8   1   39.00    4.00
  -9  -8  -1    3.30    2.70
  -9  -8  -1    4.00    3.50
   9  -8   1    1.40    2.90
  -9  -8  -1    4.70    2.80
  -9  -8  -1    6.80    2.40
  -9  -8  -1    9.00    3.90
  -9   8  -1    2.00    3.10
   9   8   1    3.00    2.80
   9   8   1    3.20    2.50
  -9   8  -1    2.20    2.50
   9   8   1    2.00    2.80
  -9   8  -1    4.30    2.30
  -9   8  -1    2.80    2.50
   9   8   1    6.00    2.20
 -10  -8  -1    8.90    3.40
 -10  -8  -1    8.70    4.10
 -10  -8  -1   11.10    3.40
 -10  -8  -1   14.00    2.90
 -10  -8  -1   21.80    4.40
  10  -8   1    6.90    3.50
  10   8   1   14.30    2.90
  10   8   1    9.10    2.90
 -10   8  -1   12.30    2.90
 -10   8  -1   10.70    3.80
 -10   8  -1   17.90    3.10
 -10   8  -1    6.30    3.00
  10   8   1   12.40    3.20
 -11  -8  -1   38.60    4.40
 -11  -8  -1   30.70    4.00
 -11  -8  -1   17.20    4.10
 -11  -8  -1   26.40    5.10
  11  -8   1   32.10    4.60
 -11  -8  -1   30.50    5.30
  11   8   1   29.90    3.80
  11   8   1   29.30    4.30
  11   8   1   30.00    4.10
 -11   8  -1   29.40    4.90
 -11   8  -1   28.60    4.80
  11   8   1   30.00    3.90
 -11   8  -1   34.80    4.10
 -12  -8  -1   80.99    7.90
  12  -8   1   85.29    8.30
 -12  -8  -1   91.49    8.90
 -12  -8  -1   76.69    8.80
 -12  -8  -1   76.39    8.80
 -12  -8  -1   82.29    7.60
  12   8   1   87.39    8.40
 -12   8  -1   77.39    8.60
  12   8   1   86.59    7.40
  12   8   1   83.29    7.50
 -12   8  -1   88.09    7.60
 -12   8  -1   73.19    7.90
 -13  -8  -1    1.20    3.10
 -13  -8  -1    2.10    4.50
 -13  -8  -1   -0.60    3.00
 -13  -8  -1   -6.20    4.30
 -13  -8  -1    2.70    3.50
  13  -8   1    1.80    3.70
  13   8   1    2.10    2.80
 -13   8  -1   -4.90    3.20
  13   8   1   -1.10    3.30
 -13   8  -1    5.80    3.30
  13   8   1   -3.10    2.80
 -13   8  -1    1.70    4.10
  14  -8   1   24.20    4.90
 -14  -8  -1   19.10    4.10
 -14  -8  -1   18.60    4.40
 -14  -8  -1   17.90    5.60
  14   8   1   23.70    4.40
 -14   8  -1   22.70    4.60
  14   8   1   12.70    3.50
 -14   8  -1   27.90    4.30
 -14  -9   1   14.20    3.80
  14  -9  -1   -1.80    4.10
 -14  -9   1   10.70    5.20
 -14  -9   1    9.50    5.10
 -14  -9   1    3.20    3.50
 -14   9   1   13.40    4.30
  14   9  -1    8.10    3.90
  14   9  -1   11.70    3.40
  14   9  -1    3.90    3.70
 -14   9   1    7.00    5.20
 -13  -9   1   23.20    4.10
  13  -9  -1   16.50    4.70
 -13  -9   1   19.90    5.30
  13  -9  -1   29.40    3.80
 -13  -9   1   20.20    5.60
 -13  -9   1   19.40    4.20
 -13  -9   1   19.50    4.50
  13   9  -1   18.80    4.30
 -13   9   1   29.40    5.80
  13   9  -1   29.40    4.90
 -13   9   1   33.40    7.00
 -13   9   1   19.50    4.20
  13   9  -1   21.90    3.90
 -13   9   1   22.00    4.40
 -12  -9   1    3.30    4.30
 -12  -9   1   -7.50    3.90
 -12  -9   1    4.60    3.10
  12  -9  -1    6.60    3.70
 -12  -9   1    4.20    3.40
 -12  -9   1    3.70    3.50
  12  -9  -1    5.20    3.30
  12  -9  -1    4.30    2.70
 -12   9   1   -1.50    3.30
 -12   9   1    0.90    2.90
  12   9  -1   -1.80    2.90
 -12   9   1    3.50    3.30
  12   9  -1    0.80    3.20
  12   9  -1    6.70    3.00
  12   9  -1    6.10    3.10
 -12   9   1    6.70    3.80
  11  -9  -1    6.20    3.60
 -11  -9   1    5.40    3.50
 -11  -9   1    6.10    4.00
 -11  -9   1    9.30    3.10
  11  -9  -1   10.90    2.80
 -11  -9   1    0.70    4.20
 -11  -9   1    7.20    4.40
  11  -9  -1   10.10    3.70
 -11   9   1   21.30    6.40
 -11   9   1   13.90    3.50
 -11   9   1   11.00    3.30
  11   9  -1   16.70    3.20
  11   9  -1   13.00    3.30
 -11   9   1   15.70    3.20
 -11   9   1   10.80    3.90
  11   9  -1   10.70    3.50
  11   9  -1    7.30    3.50
 -10  -9   1  223.58   17.70
  10  -9  -1  263.57   17.50
  10  -9  -1  242.78   16.80
 -10  -9   1  241.38   17.20
  10  -9  -1  233.38   17.50
 -10  -9   1  241.48   17.40
 -10  -9   1  205.58   18.70
 -10  -9   1  212.98   17.20
 -10   9   1  240.88   17.50
 -10   9   1  238.18   18.60
  10   9  -1  238.48   17.30
 -10   9   1  232.38   17.00
 -10   9   1  241.98   17.20
  10   9  -1  224.28   17.10
  10   9  -1  227.68   16.90
 -10   9   1  253.77   17.10
 -10   9   1  222.58   17.10
  -9  -9   1   59.79    6.40
  -9  -9   1   61.19    6.30
   9  -9  -1   59.59    5.40
   9  -9  -1   53.49    5.90
  -9  -9   1   55.19    6.30
  -9  -9   1   57.49    6.40
   9  -9  -1   55.69    6.30
  -9  -9   1   59.79    7.60
   9   9  -1   56.39    6.00
   9   9  -1   54.69    5.90
  -9   9   1   61.39    5.80
  -9   9   1   54.39    5.80
  -9   9   1   63.89    5.80
  -9   9   1   58.89    6.30
   9   9  -1   58.99    5.60
  -9   9   1   66.09    7.50
   9   9  -1   61.49    5.40
   9   9  -1   59.09    6.30
   9   9  -1   52.09    5.50
  -9   9   1   57.59    6.00
  -8  -9   1    3.60    2.20
  -8  -9   1    6.60    3.50
  -8  -9   1    2.40    2.70
   8  -9  -1    1.90    2.50
   8  -9  -1   -0.20    3.20
   8  -9  -1    2.90    2.10
  -8  -9   1    7.30    2.70
  -8  -9   1    3.60    3.40
  -8   9   1    1.90    2.30
  -8   9   1    3.50    2.20
  -8   9   1    1.90    2.50
   8   9  -1    5.50    2.20
  -8   9   1    8.90    2.80
   8   9  -1    2.20    2.10
   8   9  -1    2.30    2.40
   8   9  -1    2.40    2.20
   8   9  -1    3.20    2.60
  -8   9   1    4.60    2.40
   8   9  -1    6.80    2.90
  -8   9   1    2.00    4.60
   7  -9  -1    1.70    3.00
  -7  -9   1    3.00    1.90
  -7  -9   1    1.90    3.00
   7  -9  -1    2.20    1.80
  -7  -9   1   -3.20    2.80
  -7  -9   1    1.10    2.30
  -7  -9   1    3.30    2.50
   7  -9  -1    0.90    2.30
   7   9  -1    1.30    2.20
   7   9  -1    0.80    2.10
  -7   9   1    3.00    2.20
  -7   9   1    0.90    1.90
   7   9  -1    0.80    2.10
  -7   9   1   -0.80    1.80
  -7   9   1    1.60    2.20
   7   9  -1    0.70    2.60
  -7   9   1   -4.00    3.90
   7   9  -1    1.10    1.70
   7   9  -1    0.30    1.90
  -7   9   1    0.90    1.90
   6  -9  -1  140.29    9.80
   6  -9  -1  128.49    9.40
   6  -9  -1  108.49   10.40
  -6  -9   1  138.09    9.90
  -6  -9   1  116.39   10.20
  -6  -9   1  132.79    9.50
  -6  -9   1  126.89    9.80
  -6  -9   1  125.39   10.10
  -6   9   1  128.49    9.70
  -6   9   1  125.89    9.50
  -6   9   1  134.99    9.50
   6   9  -1  139.39    9.70
  -6   9   1  128.29   11.00
   6   9  -1  133.49   10.00
   6   9  -1  135.59    9.60
   6   9  -1  126.29    9.60
   6   9  -1  106.39    9.70
  -6   9   1  131.39    9.60
  -6   9   1  131.69    9.50
   5  -9  -1    1.70    2.00
   5  -9  -1    1.90    1.90
   5  -9  -1   -5.40    3.20
   5  -9  -1    1.90    1.80
  -5  -9   1    6.20    3.10
  -5  -9   1    3.20    2.70
  -5  -9   1    4.50    1.90
  -5  -9   1    3.70    2.30
   5  -9  -1    0.60    1.80
  -5   9   1    5.10    4.00
   5   9  -1    3.00    2.00
   5   9  -1   -1.90    2.30
   5   9  -1    0.90    2.10
  -5   9   1    1.10    1.80
  -5   9   1    0.20    2.90
   5   9  -1    5.40    2.10
  -5   9   1    2.20    1.90
  -5   9   1    2.50    1.90
   5   9  -1   -0.10    2.60
  -5   9   1    2.00    2.20
  -4  -9   1   99.19    7.70
  -4  -9   1  102.59    7.90
  -4  -9   1   96.19    8.30
   4  -9  -1   90.29    7.30
  -4  -9   1  106.39    7.80
   4  -9  -1   99.79    7.20
   4  -9  -1   89.09    7.20
  -4  -9   1   89.99    7.30
   4  -9  -1   91.09    7.40
   4  -9  -1   92.39    8.80
  -4   9   1   88.59    7.20
  -4   9   1   89.39    7.40
  -4   9   1   97.39    7.30
   4   9  -1   96.59    7.30
  -4   9   1   94.29    7.60
   4   9  -1   86.79    9.50
  -4   9   1   97.29    9.10
   4   9  -1  102.89    8.20
   4   9  -1   89.89    7.40
   4   9  -1   90.99    7.50
   3  -9  -1    5.40    1.90
   3  -9  -1    5.60    1.70
   3  -9  -1    4.70    1.80
   3  -9  -1    3.60    1.70
  -3  -9   1    8.30    2.90
  -3  -9   1    7.10    2.90
  -3  -9   1    6.20    2.40
   3  -9  -1    2.60    3.00
  -3  -9   1    4.20    1.90
   3   9  -1    7.30    1.90
  -3   9   1    5.50    1.70
  -3   9   1    4.70    1.60
   3   9  -1    3.30    1.70
  -3   9   1    8.50    2.20
  -3   9   1    2.40    1.60
   3   9  -1    5.20    1.90
   3   9  -1    6.30    2.60
   3   9  -1    5.50    2.30
   2  -9  -1  122.79    8.70
  -2  -9   1  123.39    8.80
   2  -9  -1  124.59    8.70
  -2  -9   1  122.59    8.90
  -2  -9   1  113.29    8.90
  -2  -9   1  118.69    8.90
   2  -9  -1  117.69    9.70
   2  -9  -1  119.39    8.70
   2  -9  -1  100.19    8.80
  -2  -9   1  120.79    9.30
   2   9  -1  117.49    9.10
   2   9  -1  128.99    8.80
   2   9  -1  126.29    9.20
   2   9  -1  114.59    8.80
  -2   9   1  115.29    8.70
  -2   9   1  137.49    9.70
  -2   9   1  120.59    8.60
  -2   9   1  121.89    8.70
  -2   9   1  114.59    8.90
   2   9  -1  129.29    8.70
  -1  -9   1  561.34   36.80
   1  -9  -1  527.25   36.70
   1  -9  -1  533.45   36.70
  -1  -9   1  540.25   37.00
   1  -9  -1  505.95   37.10
  -1  -9   1  559.14   36.90
   1  -9  -1  533.45   36.80
   1  -9  -1  537.15   36.70
  -1  -9   1  552.14   36.80
  -1  -9   1  540.05   36.80
   1   9  -1  556.74   37.00
  -1   9   1  531.05   37.10
   1   9  -1  569.64   36.90
  -1   9   1  544.65   37.20
  -1   9   1  548.65   36.90
  -1   9   1  534.35   36.70
   1   9  -1  532.45   36.70
   1   9  -1  573.84   36.80
   1   9  -1  504.25   36.80
  -1   9   1  522.95   36.70
   1   9  -1  520.95   36.60
  -1   9   1  535.65   36.80
   0  -9   1  509.05   36.60
   0  -9  -1  522.65   36.70
   0  -9   1  495.45   36.60
   0  -9   1  543.65   36.60
   0  -9   1  520.55   36.90
   0  -9  -1  578.44   36.50
   0  -9   1  571.94   36.50
   0  -9   1  531.65   36.90
   0  -9  -1  554.94   36.60
   0  -9  -1  559.04   37.00
   0  -9  -1  503.25   36.60
   0   9   1  526.35   36.70
   0   9  -1  550.74   36.50
   0   9  -1  514.55   36.70
   0   9  -1  556.94   36.90
   0   9   1  534.25   36.60
   0   9   1  563.94   37.00
   0   9  -1  473.25   36.60
   0   9   1  495.95   36.60
   0   9  -1  557.14   36.60
   0   9  -1  579.04   36.80
   0   9   1  550.44   36.50
   0   9   1  566.24   36.80
  -1  -9  -1  501.35   33.80
  -1  -9  -1  479.35   33.70
  -1  -9  -1  494.35   34.10
  -1  -9  -1  474.95   33.80
   1  -9   1  526.35   33.70
   1  -9   1  473.95   33.70
  -1  -9  -1  500.55   33.70
   1  -9   1  492.05   34.00
   1  -9   1  466.55   33.70
   1  -9   1  516.45   33.70
  -1   9  -1  502.75   34.00
   1   9   1  481.25   33.80
   1   9   1  493.35   33.50
  -1   9  -1  524.05   33.70
  -1   9  -1  488.15   33.70
   1   9   1  517.55   34.00
  -1   9  -1  494.35   34.10
   1   9   1  535.65   33.80
   1   9   1  460.55   33.70
  -1   9  -1  468.15   33.70
   1   9   1  490.45   33.70
  -1   9  -1  489.45   33.80
  -2  -9  -1   55.79    5.00
  -2  -9  -1   59.79    4.90
  -2  -9  -1   62.99    5.00
   2  -9   1   54.59    4.80
   2  -9   1   56.29    4.70
   2  -9   1   60.89    4.70
   2  -9   1   52.89    5.90
  -2  -9  -1   49.80    5.20
  -2  -9  -1   55.99    5.90
   2  -9   1   63.29    4.80
  -2   9  -1   57.69    5.00
   2   9   1   45.90    5.30
   2   9   1   62.69    4.90
   2   9   1   58.59    4.70
  -2   9  -1   62.29    4.80
   2   9   1   62.99    4.80
  -2   9  -1   65.39    4.70
  -2   9  -1   60.99    5.90
  -2   9  -1   61.59    6.30
   2   9   1   52.69    5.80
  -2   9  -1   57.59    4.70
   3  -9   1  107.09    7.60
  -3  -9  -1  102.59    8.50
   3  -9   1   98.19    8.60
  -3  -9  -1  103.29    7.50
   3  -9   1  104.59    7.70
  -3  -9  -1   96.59    7.90
   3  -9   1   96.09    7.40
  -3  -9  -1   99.29    7.80
   3  -9   1   95.39    7.40
  -3  -9  -1   92.39    7.70
   3  -9   1   98.19    7.40
   3   9   1  101.39    7.60
  -3   9  -1  101.39    7.60
  -3   9  -1   97.49    8.70
  -3   9  -1  105.69    7.50
   3   9   1  102.89    7.30
  -3   9  -1  102.49    7.70
   3   9   1  109.99    7.90
  -3   9  -1   92.49    7.40
   3   9   1   99.19    7.50
   3   9   1  109.99    8.40
   4  -9   1  141.39   10.10
   4  -9   1  141.69   10.40
  -4  -9  -1  135.59   10.70
  -4  -9  -1  142.39   10.50
  -4  -9  -1  158.38   11.30
  -4  -9  -1  146.19   10.10
   4  -9   1  132.19   11.20
  -4  -9  -1  158.78   10.60
   4  -9   1  139.99   10.50
   4   9   1  137.89   10.30
  -4   9  -1  129.59   10.30
  -4   9  -1  135.09   11.40
  -4   9  -1  137.89   10.30
  -4   9  -1  138.89   10.40
   4   9   1  150.38   10.50
  -4   9  -1  140.09   10.20
   4   9   1  132.29   10.30
   4   9   1  149.39   11.00
  -5  -9  -1  148.09   10.40
  -5  -9  -1  149.49   10.90
   5  -9   1  132.39   11.40
  -5  -9  -1  147.39   11.00
   5  -9   1  148.69   10.40
   5  -9   1  136.69   11.00
  -5  -9  -1  147.89   10.80
  -5  -9  -1  149.49   11.50
   5  -9   1  153.38   10.80
   5   9   1  152.98   11.20
  -5   9  -1  141.29   10.70
   5   9   1  156.28   10.50
   5   9   1  140.99   10.60
  -5   9  -1  151.68   10.60
  -5   9  -1  137.19   10.40
  -5   9  -1  142.79   10.40
  -5   9  -1  139.99   11.70
   5   9   1  151.38   10.70
   5   9   1  138.39   10.60
  -6  -9  -1   13.60    3.40
  -6  -9  -1   12.60    2.70
  -6  -9  -1   12.90    2.10
   6  -9   1    9.00    3.10
   6  -9   1   17.20    2.80
   6  -9   1   16.90    2.10
  -6  -9  -1   12.80    3.00
  -6   9  -1   17.30    2.70
  -6   9  -1   13.50    2.20
  -6   9  -1   14.60    4.00
   6   9   1   14.80    2.00
  -6   9  -1   11.10    2.40
  -6   9  -1   15.60    3.00
   6   9   1   14.30    2.50
   6   9   1   14.60    2.40
  -6   9  -1   12.50    2.10
   6   9   1   14.30    2.30
   6   9   1   13.30    2.90
   6   9   1   15.00    2.70
   7  -9   1    6.70    2.50
  -7  -9  -1    4.30    2.40
  -7  -9  -1    7.90    3.30
  -7  -9  -1    4.80    1.90
  -7  -9  -1    5.30    2.90
  -7   9  -1    5.00    2.10
   7   9   1    8.10    2.50
   7   9   1   10.40    2.10
  -7   9  -1    8.20    2.00
   7   9   1    6.50    2.20
  -7   9  -1    6.10    2.10
  -7   9  -1    3.50    2.40
   7   9   1    8.20    2.80
   7   9   1    5.30    1.90
  -8  -9  -1   25.50    3.50
  -8  -9  -1   24.70    3.00
   8  -9   1   31.10    3.80
  -8  -9  -1   22.70    4.40
  -8  -9  -1   22.20    4.00
  -8  -9  -1   22.80    3.80
   8   9   1   19.40    3.20
  -8   9  -1   26.50    3.70
   8   9   1   22.70    2.80
   8   9   1   23.20    3.50
  -8   9  -1   23.00    3.20
  -8   9  -1   17.50    3.20
   8   9   1   23.70    3.50
  -8   9  -1   23.40    2.90
  -9  -9  -1   24.80    3.80
  -9  -9  -1   19.10    4.50
  -9  -9  -1   27.60    4.90
   9  -9   1   24.90    4.00
  -9  -9  -1   23.50    3.90
  -9  -9  -1   27.60    3.40
   9   9   1   28.70    3.90
   9   9   1   24.00    3.30
  -9   9  -1   25.60    3.60
  -9   9  -1   30.70    4.20
   9   9   1   29.70    3.60
  -9   9  -1   28.30    3.40
  -9   9  -1   15.50    3.40
   9   9   1   30.10    4.10
 -10  -9  -1   32.30    5.20
  10  -9   1   26.20    4.50
 -10  -9  -1   27.90    6.10
 -10  -9  -1   24.10    4.10
 -10  -9  -1   29.10    4.10
 -10  -9  -1   34.00    3.90
 -10   9  -1   27.30    4.50
  10   9   1   27.10    3.60
 -10   9  -1   30.70    3.80
  10   9   1   28.90    3.70
 -10   9  -1   24.90    3.80
  10   9   1   26.10    4.20
 -10   9  -1   23.30    4.00
  10   9   1   29.10    4.40
 -11  -9  -1   20.80    4.10
 -11  -9  -1   30.30    3.90
 -11  -9  -1   19.30    4.00
 -11  -9  -1   32.80    5.30
  11  -9   1   24.10    4.50
 -11  -9  -1   27.60    5.00
 -11   9  -1   31.00    3.90
 -11   9  -1   31.00    4.70
  11   9   1   30.40    4.50
 -11   9  -1   33.80    4.10
  11   9   1   26.10    3.80
  11   9   1   28.80    4.00
 -12  -9  -1    4.40    3.20
 -12  -9  -1    8.10    3.50
 -12  -9  -1   -3.50    4.30
  12  -9   1    2.60    3.70
 -12  -9  -1    1.20    4.10
 -12  -9  -1    8.00    3.10
  12   9   1    3.40    3.00
 -12   9  -1    2.70    3.00
  12   9   1    3.20    3.00
 -12   9  -1    1.10    3.10
 -12   9  -1   -0.40    3.60
  12   9   1    0.30    3.30
 -13  -9  -1    1.50    3.10
 -13  -9  -1    4.30    3.40
 -13  -9  -1   -1.00    4.80
  13  -9   1    4.30    3.90
 -13  -9  -1    4.40    4.50
  13   9   1   -3.90    3.30
 -13   9  -1   -0.50    4.00
  13   9   1    7.20    3.30
  13   9   1    3.60    3.20
 -13   9  -1    4.80    3.60
 -13   9  -1    4.70    3.40
 -14  -9  -1    7.20    5.10
 -14  -9  -1    9.20    4.00
  14  -9   1    7.30    4.30
 -14  -9  -1   10.20    3.70
 -14  -9  -1    7.60    3.50
 -14  -9  -1    7.20    5.20
  14   9   1    1.80    3.00
 -14   9  -1    4.80    3.60
  14   9   1    4.90    3.50
 -14   9  -1   12.00    4.10
  14   9   1    5.80    4.60
 -14 -10   1   16.40    4.20
 -14 -10   1   24.60    7.40
 -14 -10   1    7.10    3.70
 -14 -10   1   24.40    6.00
  14 -10  -1   21.60    5.00
  14  10  -1   10.90    3.80
  14  10  -1   18.40    4.10
  14  10  -1   22.40    4.60
 -14  10   1   22.40    4.80
 -14  10   1   17.30    5.10
 -14  10   1   14.00    5.20
 -13 -10   1    7.00    4.90
  13 -10  -1   -5.50    3.70
 -13 -10   1   -5.00    3.30
 -13 -10   1   -4.50    4.70
  13 -10  -1   -2.10    2.60
 -13 -10   1    1.40    3.30
 -13 -10   1    5.40    3.30
 -13  10   1    6.90    4.10
  13  10  -1   -3.40    3.20
 -13  10   1    5.10    3.40
 -13  10   1   -0.50    3.60
  13  10  -1    1.70    3.10
  13  10  -1    3.50    3.10
 -12 -10   1   -3.30    4.30
 -12 -10   1    7.40    3.20
 -12 -10   1    0.90    3.30
 -12 -10   1    7.90    4.60
  12 -10  -1   -0.10    3.50
 -12 -10   1    5.30    3.60
  12 -10  -1    2.40    2.70
  12  10  -1    0.10    3.10
 -12  10   1    0.70    3.40
 -12  10   1    4.60    5.90
  12  10  -1   -0.40    3.20
  12  10  -1   -0.40    3.00
 -12  10   1    0.40    3.20
 -12  10   1    8.30    3.70
 -11 -10   1   37.40    5.00
 -11 -10   1   41.20    5.20
  11 -10  -1   45.50    5.50
 -11 -10   1   38.60    5.90
  11 -10  -1   44.90    4.50
 -11 -10   1   47.80    4.80
 -11 -10   1   30.30    5.80
  11 -10  -1   38.60    5.10
  11  10  -1   36.50    5.10
  11  10  -1   41.20    4.60
 -11  10   1   40.80    4.70
 -11  10   1   41.80    5.00
 -11  10   1   39.80    7.10
 -11  10   1   38.60    4.80
 -11  10   1   33.70    5.00
  11  10  -1   39.30    5.10
  10 -10  -1    4.70    2.70
 -10 -10   1    6.00    2.90
 -10 -10   1    9.10    3.40
  10 -10  -1    1.30    3.60
 -10 -10   1    7.20    3.40
 -10 -10   1    0.40    4.20
  10 -10  -1    6.60    4.40
 -10 -10   1    4.60    4.20
 -10  10   1    6.00    3.00
 -10  10   1    0.90    3.00
  10  10  -1    1.80    2.60
  10  10  -1    4.70    3.00
 -10  10   1   -2.00    2.70
  10  10  -1    3.10    3.40
 -10  10   1   -5.40    5.60
 -10  10   1    8.30    3.30
 -10  10   1    3.20    3.30
  10  10  -1    6.20    3.60
   9 -10  -1  114.59    9.50
   9 -10  -1  104.09    9.90
  -9 -10   1  112.49   10.00
  -9 -10   1  112.29   10.20
  -9 -10   1  122.19    9.60
   9 -10  -1  115.19    8.70
  -9 -10   1  111.39    9.50
  -9 -10   1  100.99   10.00
  -9  10   1  115.79   11.10
  -9  10   1  107.19    9.40
   9  10  -1  126.29    8.90
  -9  10   1  117.99    9.30
  -9  10   1  116.59    9.00
  -9  10   1  113.19    9.20
   9  10  -1  107.79    9.10
   9  10  -1  111.79    8.70
   9  10  -1  107.79    9.60
   9  10  -1  104.99    8.90
  -9  10   1  115.79    9.10
   9  10  -1  109.09    9.10
   8 -10  -1   90.79    7.10
   8 -10  -1   95.89    7.80
  -8 -10   1   91.89    7.90
  -8 -10   1   89.09    7.40
  -8 -10   1   81.49    7.80
  -8 -10   1   74.69    8.30
   8 -10  -1   90.19    8.50
  -8 -10   1   82.19    8.50
   8  10  -1   83.09    7.20
  -8  10   1   86.19    7.50
   8  10  -1   85.19    7.40
  -8  10   1   91.69    7.40
   8  10  -1   85.09    7.50
   8  10  -1   90.29    7.10
  -8  10   1   88.79    7.40
  -8  10   1   98.39    9.60
  -8  10   1   84.69    7.20
  -8  10   1   98.29    7.70
   8  10  -1   89.09    7.40
  -7 -10   1  265.97   17.60
   7 -10  -1  247.28   17.20
   7 -10  -1  247.78   17.60
  -7 -10   1  235.08   17.90
  -7 -10   1  256.17   17.30
   7 -10  -1  212.08   17.90
  -7 -10   1  237.08   17.80
   7  10  -1  256.67   17.40
  -7  10   1  231.28   17.30
   7  10  -1  243.88   17.30
   7  10  -1  243.98   17.20
   7  10  -1  237.48   17.70
  -7  10   1  262.67   17.50
  -7  10   1  248.48   18.40
   7  10  -1  257.37   17.40
  -7  10   1  242.88   17.40
  -7  10   1  255.37   17.30
   7  10  -1  226.58   17.40
  -7  10   1  251.47   17.30
  -6 -10   1  170.38   12.80
  -6 -10   1  175.58   12.10
   6 -10  -1  166.08   12.00
  -6 -10   1  167.28   12.40
   6 -10  -1  144.19   12.90
   6 -10  -1  160.88   12.30
  -6 -10   1  158.88   12.50
  -6  10   1  165.98   12.00
  -6  10   1  167.18   12.10
  -6  10   1  181.18   13.40
   6  10  -1  172.38   12.20
   6  10  -1  188.28   12.30
  -6  10   1  162.58   12.00
  -6  10   1  177.88   12.30
   6  10  -1  167.58   12.10
   6  10  -1  148.79   12.10
   6  10  -1  175.58   12.60
  -5 -10   1  342.87   25.00
   5 -10  -1  371.56   24.70
  -5 -10   1  357.46   24.70
   5 -10  -1  363.76   24.90
   5 -10  -1  341.77   24.80
   5 -10  -1  354.46   24.60
   5 -10  -1  357.76   24.60
  -5 -10   1  347.67   25.00
  -5 -10   1  359.16   24.90
  -5 -10   1  351.36   25.20
   5 -10  -1  341.37   25.40
  -5  10   1  369.06   24.80
  -5  10   1  372.16   25.60
   5  10  -1  349.37   24.80
   5  10  -1  339.67   24.80
  -5  10   1  360.26   24.70
   5  10  -1  377.86   24.90
   5  10  -1  366.36   24.80
   5  10  -1  366.06   25.10
  -5  10   1  364.86   24.70
   4 -10  -1  201.38   14.50
   4 -10  -1  211.18   14.50
   4 -10  -1  201.58   14.70
   4 -10  -1  201.28   14.50
   4 -10  -1  203.38   15.60
  -4 -10   1  217.58   14.90
  -4 -10   1  216.08   14.60
  -4 -10   1  199.88   15.00
  -4 -10   1  205.28   15.30
  -4 -10   1  217.58   14.90
   4  10  -1  193.88   14.60
   4  10  -1  199.08   14.70
   4  10  -1  214.78   14.60
   4  10  -1  217.78   15.20
   4  10  -1  209.08   14.90
  -4  10   1  181.78   15.60
  -4  10   1  194.48   14.60
  -4  10   1  206.88   14.50
  -4  10   1  215.08   15.70
  -3 -10   1  161.78   11.20
   3 -10  -1  154.48   11.20
  -3 -10   1  160.38   11.50
  -3 -10   1  161.38   11.30
   3 -10  -1  146.59   11.00
   3 -10  -1  147.69   11.10
  -3 -10   1  170.78   12.00
   3 -10  -1  151.58   11.10
   3 -10  -1  153.68   12.20
  -3 -10   1  144.19   11.40
   3  10  -1  150.68   11.20
   3  10  -1  159.78   11.80
   3  10  -1  168.18   12.00
   3  10  -1  158.48   11.10
  -3  10   1  145.09   11.30
  -3  10   1  141.19   12.30
  -3  10   1  158.68   11.10
  -3  10   1  149.39   11.00
   3  10  -1  148.19   11.10
  -2 -10   1   31.10    3.40
  -2 -10   1   31.20    3.50
   2 -10  -1   33.50    3.50
   2 -10  -1   42.30    3.60
  -2 -10   1   34.60    4.10
  -2 -10   1   25.00    3.40
   2 -10  -1   34.10    3.70
   2 -10  -1   34.70    3.90
  -2 -10   1   32.50    4.10
   2 -10  -1   31.50    4.20
   2  10  -1   28.50    3.70
  -2  10   1   40.00    3.60
  -2  10   1   35.90    5.30
  -2  10   1   36.70    3.40
  -2  10   1   36.40    3.50
   2  10  -1   34.70    4.00
   2  10  -1   34.00    3.80
   2  10  -1   29.60    3.20
   2  10  -1   34.90    3.60
  -2  10   1   28.40    3.50
   1 -10  -1  274.27   19.70
  -1 -10   1  285.87   19.90
  -1 -10   1  272.17   19.80
   1 -10  -1  282.77   20.20
  -1 -10   1  264.77   20.00
   1 -10  -1  292.67   19.60
  -1 -10   1  287.07   19.70
   1 -10  -1  270.37   19.60
   1 -10  -1  292.87   19.50
  -1 -10   1  305.77   19.60
  -1  10   1  273.07   19.60
   1  10  -1  259.37   19.80
   1  10  -1  309.77   19.70
  -1  10   1  289.17   20.10
   1  10  -1  284.27   19.50
   1  10  -1  268.57   19.60
  -1  10   1  289.47   20.20
  -1  10   1  296.57   19.60
  -1  10   1  279.67   19.50
  -1  10   1  278.17   19.80
   1  10  -1  298.17   20.00
   1  10  -1  283.17   19.60
   0 -10   1   76.09    6.00
   0 -10   1   79.69    5.80
   0 -10  -1   78.79    5.70
   0 -10  -1   76.69    6.10
   0 -10   1   73.39    6.30
   0 -10  -1   78.79    6.00
   0 -10   1   72.19    6.80
   0 -10  -1   79.89    7.20
   0 -10   1   75.59    6.90
   0 -10  -1   79.09    6.30
   0 -10   1   72.59    6.10
   0  10   1   74.09    6.00
   0  10   1   65.49    7.10
   0  10  -1   77.19    6.40
   0  10   1   74.99    6.40
   0  10  -1   82.39    6.60
   0  10   1   80.59    6.00
   0  10  -1   76.29    6.00
   0  10  -1   81.09    5.90
   0  10  -1   77.49    5.80
   0  10   1   88.29    6.70
   0  10  -1   70.89    6.80
   0  10   1   83.49    5.80
   1 -10   1  153.58   11.80
   1 -10   1  173.88   11.60
  -1 -10  -1  145.69   11.70
  -1 -10  -1  173.58   12.00
   1 -10   1  178.48   11.60
  -1 -10  -1  148.09   11.90
   1 -10   1  162.38   11.60
  -1 -10  -1  170.48   12.40
   1 -10   1  171.58   12.40
  -1 -10  -1  164.38   11.70
  -1  10  -1  162.78   11.80
   1  10   1  150.88   11.70
  -1  10  -1  170.48   11.60
   1  10   1  173.18   12.40
   1  10   1  171.18   11.60
   1  10   1  163.88   12.00
  -1  10  -1  178.68   12.40
  -1  10  -1  159.28   11.60
   1  10   1  174.88   11.80
  -1  10  -1  162.18   11.60
  -1  10  -1  148.79   12.30
   1  10   1  166.08   11.40
   2 -10   1   17.60    2.30
  -2 -10  -1   17.20    2.80
   2 -10   1   19.30    2.20
   2 -10   1   17.70    2.40
  -2 -10  -1   15.50    2.50
   2 -10   1   15.60    3.70
   2 -10   1   16.00    3.40
  -2 -10  -1   14.30    2.90
  -2 -10  -1   13.80    3.30
  -2 -10  -1   12.90    2.60
  -2  10  -1   20.20    2.20
  -2  10  -1   15.20    2.60
  -2  10  -1   18.10    4.00
   2  10   1   23.60    3.50
   2  10   1   14.90    2.30
   2  10   1   16.60    2.20
  -2  10  -1   16.90    2.20
   2  10   1   18.30    2.30
  -2  10  -1   14.20    4.20
  -2  10  -1   19.30    2.30
   2  10   1   14.90    3.00
  -3 -10  -1  266.87   19.00
   3 -10   1  250.07   18.20
  -3 -10  -1  276.37   18.30
   3 -10   1  261.37   18.40
  -3 -10  -1  255.57   18.50
   3 -10   1  263.97   18.40
  -3 -10  -1  252.77   18.60
   3 -10   1  249.48   18.20
   3 -10   1  265.47   18.20
   3 -10   1  264.57   19.00
  -3 -10  -1  272.07   18.40
  -3  10  -1  263.67   19.10
  -3  10  -1  272.17   18.40
   3  10   1  290.17   18.90
   3  10   1  243.58   18.30
   3  10   1  280.27   18.20
  -3  10  -1  279.07   19.50
   3  10   1  253.97   18.40
  -3  10  -1  251.07   18.40
  -3  10  -1  262.17   18.20
  -3  10  -1  265.57   18.30
   4 -10   1    2.60    1.90
  -4 -10  -1    7.90    2.50
   4 -10   1    1.50    2.20
  -4 -10  -1    4.20    1.90
   4 -10   1    3.30    2.40
   4 -10   1   11.10    3.70
  -4 -10  -1    4.10    2.50
  -4 -10  -1    6.90    2.70
  -4 -10  -1    5.10    3.60
   4  10   1    5.40    2.10
  -4  10  -1    2.80    2.00
  -4  10  -1    5.30    2.00
   4  10   1    4.30    2.10
   4  10   1    6.10    3.10
  -4  10  -1    4.10    3.90
  -4  10  -1    1.20    1.80
  -4  10  -1    3.20    2.30
   4  10   1    5.50    1.70
   4  10   1    5.30    2.80
   5 -10   1  136.49    9.80
  -5 -10  -1  124.59    9.90
   5 -10   1  130.99    9.40
  -5 -10  -1  130.39    9.40
   5 -10   1  118.79    9.90
   5 -10   1  126.59   10.50
  -5 -10  -1  138.49   10.00
  -5 -10  -1  130.09   10.50
  -5 -10  -1  138.79    9.90
   5  10   1  127.79    9.50
  -5  10  -1  126.99   10.70
  -5  10  -1  138.69    9.50
   5  10   1  125.29    9.60
  -5  10  -1  139.99    9.70
   5  10   1  132.79    9.60
  -5  10  -1  123.79    9.70
   5  10   1  119.59   10.20
  -5  10  -1  118.49    9.60
  -6 -10  -1   46.90    4.70
  -6 -10  -1   46.30    5.30
   6 -10   1   52.09    5.00
   6 -10   1   54.39    5.40
   6 -10   1   45.40    4.90
   6 -10   1   47.70    4.30
  -6 -10  -1   42.80    4.90
  -6 -10  -1   53.99    5.40
  -6 -10  -1   45.90    4.40
  -6  10  -1   42.60    4.80
   6  10   1   44.50    5.50
  -6  10  -1   48.80    4.40
   6  10   1   46.40    4.60
  -6  10  -1   45.10    4.80
   6  10   1   53.89    5.40
  -6  10  -1   55.59    5.60
   6  10   1   46.30    4.50
  -6  10  -1   46.20    4.60
  -7 -10  -1   10.30    2.60
  -7 -10  -1    8.50    3.60
   7 -10   1   12.50    2.70
  -7 -10  -1    9.90    3.10
   7 -10   1    9.40    2.10
  -7 -10  -1    8.50    2.10
  -7  10  -1   10.30    2.70
  -7  10  -1    8.70    2.10
  -7  10  -1   10.50    2.20
  -7  10  -1   10.10    2.40
   7  10   1    5.30    2.10
   7  10   1   11.10    2.60
   7  10   1    9.30    2.90
   7  10   1    7.30    2.30
  -7  10  -1   10.10    2.50
  -8 -10  -1   -1.50    2.60
  -8 -10  -1   -0.10    3.20
  -8 -10  -1    3.50    3.80
   8 -10   1   -0.30    2.70
  -8 -10  -1    0.90    2.20
   8  10   1    1.60    2.90
  -8  10  -1    3.50    2.50
  -8  10  -1    2.50    2.40
  -8  10  -1    4.80    2.90
  -8  10  -1    2.40    2.20
   8  10   1    0.70    2.30
   8  10   1    2.80    2.70
  -9 -10  -1   92.89    7.80
  -9 -10  -1   94.89    8.30
   9 -10   1   99.29    8.50
  -9 -10  -1   96.39    8.90
  -9 -10  -1   97.99    9.30
   9  10   1   92.29    7.90
   9  10   1   93.29    7.60
   9  10   1   94.89    8.20
   9  10   1   98.39    8.50
  -9  10  -1   92.09    8.00
  -9  10  -1   91.09    8.40
  -9  10  -1  101.79    8.00
  -9  10  -1   93.59    7.70
 -10 -10  -1    4.10    3.30
 -10 -10  -1    2.60    4.00
 -10 -10  -1   -2.70    2.90
 -10 -10  -1    1.10    4.20
  10 -10   1    1.00    3.70
 -10  10  -1    4.30    2.90
 -10  10  -1    2.80    3.40
 -10  10  -1    3.50    2.70
  10  10   1    6.80    3.30
 -10  10  -1   -2.20    2.60
  10  10   1    5.40    3.20
  10  10   1    2.80    2.80
  10  10   1    4.70    2.50
 -11 -10  -1    7.20    3.50
  11 -10   1   19.30    4.00
 -11 -10  -1   18.10    5.00
 -11 -10  -1   13.00    3.20
 -11 -10  -1    6.30    4.20
 -11  10  -1    5.50    3.10
  11  10   1   12.60    3.00
  11  10   1    9.70    3.00
  11  10   1    4.80    3.20
 -11  10  -1    8.70    3.80
 -11  10  -1    7.60    3.30
  11  10   1    4.80    3.40
 -12 -10  -1   52.89    5.30
  12 -10   1   39.40    5.70
 -12 -10  -1   46.20    6.60
 -12 -10  -1   39.20    5.30
 -12 -10  -1   50.99    6.50
  12  10   1   38.90    5.00
 -12  10  -1   48.20    5.90
  12  10   1   50.49    5.40
  12  10   1   37.40    5.50
  12  10   1   47.60    5.00
 -12  10  -1   55.79    5.30
 -12  10  -1   44.30    5.40
  13 -10   1   37.90    5.50
 -13 -10  -1   32.90    6.20
 -13 -10  -1   27.40    6.10
 -13 -10  -1   34.50    4.60
 -13 -10  -1   26.90    4.60
  13  10   1   31.90    5.30
 -13  10  -1   32.50    4.50
  13  10   1   39.40    4.50
  13  10   1   23.40    4.20
 -13  10  -1   28.20    5.40
 -14 -10  -1   19.20    5.80
 -14 -10  -1   14.00    5.90
  14 -10   1   35.70    5.40
 -14 -10  -1   26.10    4.30
 -14 -10  -1   19.80    4.30
  14  10   1   29.60    4.20
  14  10   1   17.10    3.80
 -14  10  -1   21.90    4.80
  14  10   1   25.20    4.70
 -14  10  -1   26.10    4.50
  14 -11  -1    3.60    4.40
 -14 -11   1    3.10    3.60
 -14 -11   1   -2.80    5.90
 -14 -11   1   -1.30    3.60
 -14 -11   1   -4.30    5.00
 -14  11   1    1.00    3.60
 -14  11   1    2.20    3.90
  14  11  -1   -3.00    3.30
  14  11  -1    7.60    3.70
 -14  11   1    7.20    3.90
  13 -11  -1   -3.40    3.70
 -13 -11   1    5.30    4.80
 -13 -11   1   -1.40    3.30
  13 -11  -1    5.00    2.90
 -13 -11   1    6.60    3.50
 -13 -11   1    0.50    5.00
 -13  11   1    2.80    3.90
  13  11  -1    0.50    3.20
 -13  11   1    5.30    3.90
 -13  11   1    0.80    3.40
  13  11  -1   -1.60    3.60
  13  11  -1    4.60    3.20
 -12 -11   1   14.10    5.00
 -12 -11   1   17.70    6.40
 -12 -11   1   20.60    5.40
 -12 -11   1   10.30    3.60
  12 -11  -1   18.20    3.30
  12 -11  -1   18.00    4.50
 -12 -11   1   15.70    4.00
 -12  11   1   12.80    4.00
 -12  11   1   12.50    3.70
  12  11  -1   11.60    3.50
  12  11  -1   14.60    4.10
  12  11  -1   11.70    3.80
 -12  11   1   17.20    6.60
 -12  11   1   12.70    4.40
  11 -11  -1    2.80    3.60
 -11 -11   1    3.50    3.00
  11 -11  -1    1.20    2.60
  11 -11  -1    3.10    3.70
 -11 -11   1    3.00    4.60
 -11 -11   1   -3.30    3.00
 -11 -11   1    0.70    4.40
 -11 -11   1    5.40    3.60
  11  11  -1   -1.90    2.60
 -11  11   1   -2.90    2.90
 -11  11   1   -3.60    5.70
 -11  11   1    0.20    3.30
  11  11  -1    1.30    3.20
 -11  11   1    3.80    3.30
 -11  11   1    5.90    3.10
  11  11  -1    2.50    3.40
  10 -11  -1   21.70    3.30
 -10 -11   1   17.90    4.00
  10 -11  -1   21.80    4.50
 -10 -11   1   17.10    4.80
 -10 -11   1   19.00    5.00
 -10 -11   1   26.80    4.20
  10 -11  -1   23.40    4.30
 -10 -11   1   20.70    3.60
 -10  11   1   17.30    3.80
 -10  11   1   18.90    4.00
  10  11  -1   20.50    3.10
 -10  11   1   25.10    6.40
  10  11  -1   16.20    3.60
  10  11  -1   25.80    4.40
 -10  11   1   26.60    3.80
 -10  11   1   28.30    3.80
 -10  11   1   24.70    4.00
  10  11  -1   14.00    3.40
  -9 -11   1   28.90    5.00
   9 -11  -1   20.30    3.10
   9 -11  -1   19.10    4.40
  -9 -11   1   22.80    3.80
  -9 -11   1   16.50    4.60
  -9 -11   1   12.90    3.70
   9 -11  -1   16.80    3.80
  -9 -11   1   16.30    3.80
   9  11  -1   15.80    3.50
  -9  11   1   25.40    3.80
  -9  11   1   16.40    3.30
  -9  11   1   23.90    3.50
   9  11  -1   19.70    4.10
  -9  11   1   17.50    5.80
   9  11  -1   24.70    3.30
   9  11  -1   25.90    3.20
   9  11  -1   26.40    3.90
  -9  11   1   15.50    3.60
   9  11  -1   16.40    3.10
  -9  11   1   17.30    4.80
  -8 -11   1   89.29    7.10
   8 -11  -1   89.59    7.60
   8 -11  -1   85.59    6.80
  -8 -11   1   86.89    8.50
  -8 -11   1   95.09    8.30
   8 -11  -1   71.69    8.50
  -8 -11   1   81.39    7.70
  -8  11   1   74.89    7.40
   8  11  -1   77.89    7.80
  -8  11   1   85.99    7.30
   8  11  -1   77.69    7.20
   8  11  -1   80.19    7.30
  -8  11   1   81.39    7.00
   8  11  -1   81.79    7.20
  -8  11   1   70.39    7.10
   8  11  -1   88.89    6.90
  -8  11   1   92.29    7.10
  -8  11   1  101.19    9.60
   8  11  -1   75.79    6.90
  -7 -11   1   22.10    3.30
   7 -11  -1    9.70    2.90
  -7 -11   1   11.30    3.90
  -7 -11   1   15.30    2.70
   7 -11  -1   20.40    2.70
   7 -11  -1   15.40    4.00
  -7 -11   1   17.80    3.80
   7  11  -1   14.60    2.90
   7  11  -1   18.00    2.50
  -7  11   1   16.10    2.80
   7  11  -1   14.40    2.90
  -7  11   1   16.50    2.80
  -7  11   1   18.60    5.00
   7  11  -1   14.10    3.60
   7  11  -1   18.20    2.90
  -7  11   1   15.40    2.80
   7  11  -1   18.80    2.80
   7  11  -1    6.60    2.80
  -7  11   1   16.00    2.70
  -7  11   1   22.60    3.20
  -6 -11   1   29.40    4.30
  -6 -11   1   23.70    3.70
  -6 -11   1   25.90    3.50
  -6 -11   1   23.20    3.70
  -6 -11   1   26.00    3.00
   6 -11  -1   26.50    4.70
   6 -11  -1   26.60    3.40
   6 -11  -1   30.50    3.10
   6  11  -1   22.60    3.10
   6  11  -1   27.70    3.20
  -6  11   1   32.40    5.00
   6  11  -1   28.10    3.50
   6  11  -1   25.30    3.20
  -6  11   1   25.90    3.10
  -6  11   1   26.30    3.10
  -6  11   1   30.10    3.10
  -6  11   1   31.80    3.50
  -5 -11   1   15.50    2.90
   5 -11  -1   19.50    4.00
  -5 -11   1   15.60    3.20
  -5 -11   1   18.50    3.90
   5 -11  -1   16.80    2.90
   5 -11  -1   18.40    2.60
   5 -11  -1   25.10    2.70
   5 -11  -1   24.60    2.60
  -5 -11   1   19.50    2.70
  -5 -11   1   19.10    3.30
   5  11  -1   15.20    3.90
   5  11  -1   16.60    2.70
   5  11  -1   25.70    2.90
  -5  11   1   13.90    3.00
   5  11  -1   14.20    3.00
  -5  11   1   26.60    4.70
  -5  11   1   20.60    2.70
  -5  11   1   22.90    2.70
   5  11  -1   20.00    2.90
   4 -11  -1   38.40    5.20
  -4 -11   1   37.30    4.20
   4 -11  -1   40.50    4.20
  -4 -11   1   33.00    4.80
   4 -11  -1   38.50    4.40
   4 -11  -1   43.80    4.20
  -4 -11   1   40.50    4.30
  -4 -11   1   36.80    3.80
  -4 -11   1   42.20    4.20
   4 -11  -1   36.70    3.90
   4  11  -1   42.50    4.60
  -4  11   1   40.80    4.30
  -4  11   1   48.50    4.90
  -4  11   1   37.10    4.20
   4  11  -1   41.00    4.70
   4  11  -1   38.70    4.20
  -4  11   1   47.80    5.60
   4  11  -1   36.70    4.30
   4  11  -1   34.80    3.90
   3 -11  -1   92.99    7.50
   3 -11  -1   91.19    7.50
   3 -11  -1   88.59    7.50
  -3 -11   1   96.99    7.80
  -3 -11   1   95.49    8.20
  -3 -11   1  101.89    7.90
  -3 -11   1  116.29    8.80
  -3 -11   1  106.19    8.00
   3 -11  -1  101.49    9.10
   3 -11  -1   92.29    7.70
  -3  11   1   86.39    7.90
   3  11  -1  122.19    8.20
   3  11  -1   99.39    7.60
  -3  11   1   87.59    7.40
  -3  11   1   89.49    7.60
  -3  11   1  117.79    9.50
   3  11  -1   93.09    8.60
  -3  11   1   84.99    7.50
   3  11  -1  107.89    7.60
   3  11  -1   97.79    7.80
   2 -11  -1  312.17   21.60
  -2 -11   1  316.77   21.70
  -2 -11   1  312.67   21.80
   2 -11  -1  319.67   21.50
  -2 -11   1  288.07   22.80
  -2 -11   1  318.87   22.10
   2 -11  -1  314.47   21.60
   2 -11  -1  304.47   22.20
   2 -11  -1  305.77   21.80
  -2 -11   1  324.77   21.70
  -2  11   1  307.67   22.30
  -2  11   1  318.57   21.50
  -2  11   1  309.67   21.50
   2  11  -1  300.47   21.60
   2  11  -1  306.97   21.40
  -2  11   1  316.97   21.50
   2  11  -1  303.87   21.50
   2  11  -1  329.77   21.60
   2  11  -1  291.77   21.80
   2  11  -1  302.97   22.00
   1 -11  -1  241.28   17.50
  -1 -11   1  271.57   17.50
   1 -11  -1  253.47   18.20
   1 -11  -1  255.97   17.40
  -1 -11   1  247.18   17.70
   1 -11  -1  238.18   17.60
   1 -11  -1  255.07   17.30
  -1 -11   1  218.18   17.90
  -1 -11   1  261.87   18.10
  -1 -11   1  250.57   17.80
   1  11  -1  285.57   17.70
   1  11  -1  254.27   17.30
  -1  11   1  208.08   18.10
  -1  11   1  257.67   17.40
   1  11  -1  235.68   17.50
  -1  11   1  203.18   20.20
  -1  11   1  253.07   17.50
   1  11  -1  271.07   18.00
  -1  11   1  244.98   18.10
   1  11  -1  260.57   17.50
  -1  11   1  258.47   17.40
   0 -11   1   13.50    2.50
   0 -11  -1   17.60    2.50
   0 -11  -1   11.00    2.20
   0 -11   1    7.70    3.10
   0 -11   1   11.70    1.90
   0 -11  -1   13.60    3.50
   0 -11  -1   11.60    1.70
   0 -11   1    8.10    2.90
   0 -11   1   10.30    2.10
   0 -11   1    9.70    2.30
   0 -11  -1   11.70    2.10
   0  11  -1   12.00    2.00
   0  11   1   12.40    3.20
   0  11   1   11.40    3.60
   0  11  -1   11.30    1.80
   0  11  -1   10.60    3.40
   0  11   1   14.30    2.20
   0  11   1   13.20    1.80
   0  11  -1   13.70    2.90
   0  11   1   17.00    2.90
   0  11   1   10.70    2.00
   0  11  -1   13.30    2.90
   0  11  -1   13.90    2.10
   1 -11   1  134.09    9.20
  -1 -11  -1  131.09    9.40
   1 -11   1  120.99    9.00
   1 -11   1  124.59    9.10
  -1 -11  -1  133.29    9.60
   1 -11   1  113.99   10.00
  -1 -11  -1  120.39   10.20
   1 -11   1  138.49    9.30
  -1 -11  -1  117.59   10.00
  -1 -11  -1  106.69    9.10
   1  11   1  125.29    9.10
  -1  11  -1  104.89   10.00
   1  11   1  118.09    9.10
  -1  11  -1  122.49    9.00
   1  11   1  128.69   10.20
  -1  11  -1  126.39    9.00
   1  11   1  116.69    8.80
   1  11   1  131.09    9.40
  -1  11  -1  112.59   11.90
  -1  11  -1  117.39    9.40
  -1  11  -1  141.59    9.20
   2 -11   1  122.59    8.60
   2 -11   1  106.39    8.50
   2 -11   1  111.99    9.60
   2 -11   1  120.29    8.60
   2 -11   1  110.49    8.60
  -2 -11  -1  116.99    8.70
  -2 -11  -1  110.29    8.80
  -2 -11  -1  114.89    9.00
  -2 -11  -1  124.19    9.80
  -2 -11  -1  118.09    8.90
   2  11   1  113.29    8.60
   2  11   1  114.99    8.70
   2  11   1  110.19    9.80
  -2  11  -1  115.89    9.70
  -2  11  -1  112.79    8.80
  -2  11  -1  122.39    8.50
  -2  11  -1  107.39   10.00
  -2  11  -1  113.09    8.60
   2  11   1  110.19    9.70
  -2  11  -1  117.09    8.90
   2  11   1  114.09    8.60
  -3 -11  -1  188.88   13.20
  -3 -11  -1  185.08   13.10
   3 -11   1  183.28   13.00
  -3 -11  -1  169.48   14.00
  -3 -11  -1  195.98   13.20
   3 -11   1  184.08   13.10
   3 -11   1  187.98   12.90
   3 -11   1  185.88   12.90
   3 -11   1  176.08   12.90
  -3 -11  -1  171.68   13.40
   3 -11   1  163.18   13.90
  -3  11  -1  194.18   12.90
   3  11   1  172.28   13.80
  -3  11  -1  175.28   13.00
  -3  11  -1  171.88   14.50
  -3  11  -1  187.68   14.00
   3  11   1  185.78   13.10
  -3  11  -1  174.38   13.20
  -3  11  -1  186.88   13.00
   3  11   1  186.18   12.90
   3  11   1  173.88   13.00
  -4 -11  -1   -2.60    2.30
  -4 -11  -1   -0.10    2.70
  -4 -11  -1    3.80    2.00
   4 -11   1    3.70    2.40
   4 -11   1    3.20    1.90
  -4 -11  -1    0.40    3.50
   4 -11   1   -2.40    3.40
  -4 -11  -1    3.50    2.50
   4 -11   1   -1.60    2.00
  -4  11  -1    2.30    2.00
   4  11   1   -0.20    3.10
   4  11   1    2.70    2.10
  -4  11  -1   -1.60    3.80
   4  11   1   -4.50    2.50
  -4  11  -1    1.30    2.50
  -4  11  -1    0.60    1.70
   4  11   1   -1.10    2.00
   4  11   1    0.00    1.70
  -4  11  -1    3.20    2.00
  -5 -11  -1   49.99    5.90
  -5 -11  -1   50.39    5.60
   5 -11   1   54.99    4.90
  -5 -11  -1   56.79    5.00
  -5 -11  -1   64.09    5.60
   5 -11   1   63.39    6.60
   5 -11   1   51.79    5.20
   5 -11   1   57.19    5.40
  -5 -11  -1   55.59    5.90
   5  11   1   60.69    5.50
   5  11   1   56.89    5.20
   5  11   1   68.79    5.00
  -5  11  -1   55.29    5.00
  -5  11  -1   48.40    5.40
  -5  11  -1   61.49    6.10
   5  11   1   65.59    6.20
   5  11   1   47.90    5.10
  -5  11  -1   54.09    4.90
  -6 -11  -1    6.10    2.50
   6 -11   1    3.00    3.20
  -6 -11  -1    8.70    2.80
  -6 -11  -1    6.00    3.50
   6 -11   1    6.10    2.30
   6 -11   1    6.50    2.00
   6 -11   1    7.70    2.80
  -6 -11  -1    9.60    2.00
  -6 -11  -1    7.20    2.80
  -6  11  -1    6.40    1.90
  -6  11  -1    4.60    2.30
   6  11   1    4.00    2.30
   6  11   1   10.10    2.00
   6  11   1    9.20    3.00
  -6  11  -1    9.10    2.00
   6  11   1   10.50    2.20
  -6  11  -1    7.60    3.90
   6  11   1    6.90    2.10
  -6  11  -1    8.40    2.40
  -7 -11  -1    4.70    2.50
   7 -11   1    3.30    1.90
   7 -11   1    4.90    2.60
  -7 -11  -1    2.30    2.00
   7 -11   1   -2.70    3.00
  -7 -11  -1    4.30    3.50
  -7 -11  -1   -2.30    2.80
   7  11   1    4.00    2.30
  -7  11  -1   -0.50    1.90
  -7  11  -1    4.10    2.50
  -7  11  -1   -2.80    2.90
  -7  11  -1    3.10    2.50
   7  11   1    0.70    2.20
   7  11   1    2.40    2.80
  -7  11  -1    2.30    2.10
   7  11   1    1.60    2.00
   7  11   1    6.90    2.50
  -8 -11  -1   39.40    4.50
  -8 -11  -1   39.00    4.40
   8 -11   1   37.70    4.60
  -8 -11  -1   32.40    4.70
  -8 -11  -1   33.70    5.20
  -8 -11  -1   29.10    4.70
   8  11   1   34.30    4.50
   8  11   1   37.20    4.40
   8  11   1   30.00    3.80
  -8  11  -1   30.60    4.30
  -8  11  -1   36.40    4.10
  -8  11  -1   31.90    4.00
   8  11   1   38.60    4.10
  -8  11  -1   40.30    3.90
  -9 -11  -1    5.90    4.30
   9 -11   1    1.80    2.90
  -9 -11  -1    4.60    2.50
  -9 -11  -1   -2.40    3.70
  -9 -11  -1    4.30    3.10
   9  11   1   -0.40    2.90
  -9  11  -1    6.60    3.00
  -9  11  -1    2.50    3.20
   9  11   1   -2.80    3.20
  -9  11  -1    0.90    2.70
  -9  11  -1    1.80    2.50
   9  11   1    3.80    2.80
 -10 -11  -1    3.70    3.30
  10 -11   1    2.90    3.40
 -10 -11  -1    7.50    4.50
 -10 -11  -1    6.10    4.00
  10  11   1    2.60    2.80
 -10  11  -1    1.40    3.00
  10  11   1    8.50    2.60
  10  11   1    2.00    3.40
 -10  11  -1    9.60    4.70
 -10  11  -1    5.80    3.40
  10  11   1    5.40    3.40
 -11 -11  -1   54.79    7.10
 -11 -11  -1   49.90    6.90
 -11 -11  -1   58.79    6.80
 -11 -11  -1   58.59    5.90
  11 -11   1   53.69    6.10
 -11  11  -1   57.69    6.20
  11  11   1   56.79    6.20
  11  11   1   58.99    5.70
  11  11   1   51.19    6.20
 -11  11  -1   59.29    6.00
 -11  11  -1   57.29    6.30
 -12 -11  -1   12.10    3.40
 -12 -11  -1    4.90    5.00
  12 -11   1    9.70    4.00
 -12 -11  -1    7.60    3.70
 -12 -11  -1    8.30    4.60
 -12  11  -1   12.70    3.60
 -12  11  -1    5.50    3.30
 -12  11  -1    8.50    4.10
  12  11   1    4.30    4.00
  12  11   1   10.00    3.90
  12  11   1    5.50    3.00
 -13 -11  -1    0.80    3.30
 -13 -11  -1   -3.30    5.00
  13 -11   1   -1.60    3.80
 -13 -11  -1   -3.40    4.30
 -13 -11  -1    1.90    3.30
  13  11   1    0.80    3.00
  13  11   1    2.20    3.80
 -13  11  -1    6.20    4.10
 -13  11  -1    5.50    3.40
 -13  11  -1   -0.90    4.20
[truncated: 12,119,457 more chars]
